# Supplementary material for: Mitochondrial reprogramming by activating OXPHOS via glutamine metabolism in African American patients with bladder cancer
Source: JCI Insight. 2024 Sep 10;9(17):e172336. doi: 10.1172/jci.insight.172336 (PMC11385078; doi:10.1172/jci.insight.172336)
Supplement: Supplemental table 1 [file jciinsight-9-172336-s271.xlsx]

## Sheet: Sheet1
Supplementary Table 1. A) Clinical characteristics of bladder benign/normal, bladder cancer tissue specimens used in this study for RNA sequencing analysis. (Note: AU= Augusta University; UTSW= University of Texas Southwestern; UMB= University of Maryland, Baltimore; CHTN= Cooperative Human Tissue Network).
BLCA Tissue samples used for RNA sequencing
Self reported Race	African American/Black [Benign/normal (n=6); bladder cancer (n=13)]
	European American/White/Caucasian [Benign/normal (n=8); bladder cancer (n=15)]
	Benign/Normal (n=14)
Pathological Stage	CIS(n=1)
	Ta (n=3)
	T1 (n=2)
	T2 (n=5)
	T3 (n=5)
	T4 (n=4)
	Unavailable (n=8)
Cohort	AU [Bladder cancer (n=2)], CHTN [Benign/Normal (n=8); bladder cancer (n=21)], UMB [Benign/Normal (n=6); bladder cancer (n=3)], UTSW [Bladder cancer (n=2)].
Sex	Male [Benign/Normal (n=11); bladder cancer (n=22)], Female [Benign/Normal (n=3); bladder cancer (n=6)]
Smoking status	Current [Benign/Normal (n=5); bladder cancer (n=9)], Former [Benign/Normal (n=4); bladder cancer (n=10)], Never [Benign/Normal (n=4); bladder cancer (n=6)], Unavailable [Benign/Normal (n=1); bladder cancer (n=3)]
Supplementary Table 1. B) Clinical characteristics of bladder benign/normal, bladder cancer tissue specimens used in this study for mass spectrometry based proteomics and RPPA analysis. (Note: UMB=University of Maryland, Baltimore; AU= Augusta University; UTSW= University of Texas Southwestern; BCM=Baylor College of Medicine; NDRI=National disease research interchange. NDRI samples are purchased …
BLCA Tissue samples used for proteomics and RPPA
Self reported race	African American/Black [Benign/normal (n=6); bladder cancer (n=10)]
	European American/White/Caucasian [Benign/normal (n=7); bladder cancer (n=12)]
	Benign/Normal (n=13)
Stage	T1 (n=1)
	T2 (n=1)
	T3 (n=4)
	T4 (n=8)
	Unavailable (n=8)
Cohort	AU [Bladder cancer (n=6)], UTSW [Bladder cancer (n=3)], BCM [Bladder cancer (n=8)], UMB [Benign/Normal (n=5); bladder cancer (n=5)], NDRI [Benign/Normal (n=8)].
Sex	Male [Benign/Normal (n=5); bladder cancer (n=17)], Female [Benign/Normal (n=8); bladder cancer (n=5)]
Smoking status	Current [Benign/Normal (n=2); bladder cancer (n=8)], Former [Benign/Normal (n=7); bladder cancer (n=6)], Never [Benign/Normal (n=4); bladder cancer (n=4)], Unavailable [Bladder cancer (n=4)].
