# Supplementary material for: Mitochondrial reprogramming by activating OXPHOS via glutamine metabolism in African American patients with bladder cancer
Source: JCI Insight. 2024 Sep 10;9(17):e172336. doi: 10.1172/jci.insight.172336 (PMC11385078; doi:10.1172/jci.insight.172336)
Supplement: Supplemental table 10 [file jciinsight-9-172336-s272.xlsx]

## Sheet: 1DEseq2_Report_AA_BL vs EA BL
Supplementary Table 10. Differential expressed genes from RNA sequencing analysis between AA BLCA vs EA BLCA. Overlapped altered genes are highlighted in bold which were presented in Supplementary Figure 2D.
S.No	Gene symbol	log2FoldChange	p-value
1	ADD3	8.14033	8.06961e-06
2	AL356289.1	6.89532	0.00144644
3	THAP2	6.79174	0.00335103
4	MOCOS	6.53574	0.00758521
5	HNRNPH3	6.40735	0.00389679
6	MDFIC	6.34345	0.0250856
7	RGS7	6.28596	0.0119404
8	MT1H	6.23752	3.60703e-05
9	DCTN4	6.20932	0.0013902
10	RRP15	6.14767	0.0153752
11	CCKAR	6.09436	0.00219352
12	LILRA6	6.08471	0.0372574
13	LMTK3	6.04683	0.0391791
14	COX14	5.99339	0.041824
15	MBOAT7	5.9487	0.00930928
16	LHX6	5.85695	0.0467606
17	KDELC1	5.80805	0.00187071
18	SLC40A1	5.79249	0.0264563
19	ZCCHC2	5.76399	0.0103983
20	NDUFB5	5.71341	0.000344894
21	VNN3	5.70481	0.00208933
22	SH3BP4	5.70432	0.00217942
23	COMMD6	5.69831	0.0291296
24	TMEM54	5.58548	0.0377221
25	PPP3R1	5.55333	0.0374048
26	SULT1C4	5.48334	0.0201901
27	HOXD8	5.43818	0.0233987
28	CTSO	5.39662	0.019524
29	ZMAT4	5.37851	0.020756
30	ZFC3H1	5.37191	0.000639059
31	SFXN3	5.36449	0.047037
32	PCDH17	5.36189	0.014288
33	KLLN	5.32556	0.00277262
34	PSMC2	5.27182	0.000796921
35	TDRD15	5.26934	0.0269834
36	FSD1L	5.25056	0.000411256
37	DDX54	5.22281	0.0256317
38	URB1	5.22001	0.0144626
39	ZNF786	5.20919	0.0158752
40	IGFBPL1	5.14781	0.000142571
41	TRAF1	5.09691	0.00778022
42	ELAC2	5.09226	0.00914811
43	PABPC1L2B	5.05961	0.0349931
44	UBXN8	4.99254	0.0204462
45	NEDD8	4.97152	0.0347547
46	CPXM1	4.86994	0.000618964
47	ZNF672	4.85177	0.0472128
48	ITGBL1	4.84735	0.0400631
49	FAM19A1	4.83355	0.0225229
50	FAM73A	4.77862	0.000205503
51	CDC42SE2	4.72826	0.001612
52	KCTD3	4.674	0.0329366
53	RND2	4.67346	0.0337737
54	DGAT1	4.66705	0.0163492
55	SNX7	4.63204	0.0346967
56	CCDC179	4.60005	0.00996015
57	FTCD	4.57496	0.0234635
58	TNS2	4.56452	0.0198409
59	HS3ST3B1	4.55691	0.0152637
60	SLC17A9	4.54549	0.0195631
61	SOHLH2	4.51971	0.0203114
62	STRN	4.50053	0.0371165
63	DUSP26	4.48648	0.0362428
64	ZWILCH	4.45303	0.004611
65	KRBOX1	4.44004	0.0022723
66	B4GALT6	4.43402	0.00471704
67	LGI3	4.43109	0.00258043
68	BNC1	4.41912	0.014168
69	PCMTD1	4.39011	0.0499684
70	GPC4	4.38827	0.00503365
71	FDFT1	4.38703	0.0107776
72	ZNF596	4.34588	0.0309926
73	DDO	4.31663	0.0483733
74	MALRD1	4.30977	0.00172005
75	POLR2H	4.25622	0.0190074
76	ACVR1C	4.25424	0.000140214
77	PIWIL1	4.23282	0.0322825
78	NOC4L	4.22517	0.0363961
79	FANCF	4.18627	0.0366608
80	CDKN1C	4.18045	0.0399568
81	TMPRSS11A	4.18005	0.0351081
82	ZNF804A	4.0954	0.0172958
83	HNRNPA1	4.08172	0.0267799
84	SHROOM4	4.07637	0.0156325
85	SEC11A	4.07313	0.0197656
86	OPRM1	4.05779	0.0272332
87	SRSF11	4.05444	0.018113
88	RETSAT	4.04974	0.0185257
89	MT1F	4.04837	9.63818e-07
90	NR3C1	4.04542	0.0483324
91	LY96	4.03976	0.00346693
92	MTERF4	4.01127	0.0168989
93	SOWAHC	3.9995	0.012569
94	ROS1	3.99946	1.75971e-05
95	SEMA3C	3.99227	0.0295889
96	TMEM168	3.96094	0.046531
97	C10orf53	3.96007	0.000826099
98	TES	3.94389	0.0474654
99	MAP3K1	3.9436	0.0118966
100	ST3GAL6	3.94247	0.0145135
101	PTN	3.94053	0.00195138
102	CKAP4	3.93038	0.0123949
103	GPR132	3.91053	0.0230957
104	UNC45B	3.89332	0.00497307
105	CATSPERG	3.89013	0.00176287
106	SLC15A2	3.88188	0.00494843
107	SH2D4B	3.8616	0.0101341
108	PLCXD3	3.85399	0.000540017
109	ZDHHC15	3.81717	0.000965807
110	PTH1R	3.80966	0.0011815
111	LIMS1	3.80243	0.0174341
112	MRRF	3.75556	0.0110272
113	D2HGDH	3.75551	0.00661267
114	MAP3K12	3.74504	0.00280758
115	SPOCK3	3.72771	0.000445865
116	MAP2K3	3.70407	0.0221609
117	C10orf2	3.60542	0.0168714
118	GPR158	3.60048	0.00580325
119	EFCAB5	3.57304	0.00432913
120	ZNF644	3.57042	0.0157448
121	TMEM150C	3.57026	0.0217727
122	TMEM35	3.56999	0.0398642
123	ARHGAP33	3.557	0.00400891
124	MBD5	3.52046	4.54179e-05
125	KLRC4-KLRK1	3.51054	0.0260355
126	EMC2	3.50998	0.00167958
127	CA6	3.50777	0.0171964
128	GPR137C	3.48088	0.0304576
129	MPHOSPH8	3.47135	0.0264783
130	THAP5	3.45375	0.0451846
131	EFNA2	3.447	0.00863618
132	OAT	3.44331	0.00529515
133	GPAT2	3.43856	0.00704138
134	SLC27A6	3.42545	0.00921343
135	TUBGCP3	3.40014	0.0394771
136	CSMD3	3.37581	0.00254966
137	COBLL1	3.37161	0.0215547
138	SH3GL2	3.35994	0.0122673
139	CLDN14	3.34921	0.0252255
140	EFNB2	3.34547	0.0284757
141	SPACA4	3.33526	0.000258646
142	DNAJB11	3.33404	0.0384012
143	ABCA1	3.31805	0.00254851
144	SAMHD1	3.31665	0.0293521
145	CTAGE5	3.30665	0.0102882
146	AUH	3.29452	0.0324156
147	STEAP4	3.29155	0.00945451
148	NDUFA5	3.25443	0.00031113
149	PPP2R5C	3.23829	0.00172518
150	TDRD12	3.22965	0.0432083
151	DGKB	3.22202	0.00385061
152	ZSCAN9	3.20603	0.0188169
153	SLITRK2	3.20429	0.0376181
154	RIF1	3.20061	0.00208363
155	SPX	3.19699	0.0312701
156	HSPA13	3.1724	0.0364945
157	TPD52	3.16364	0.0236748
158	TOMM70A	3.1278	0.00278987
159	ZNF608	3.10905	0.0430131
160	BCL2L14	3.10763	0.00257683
161	RPS27L	3.09465	0.00245068
162	HYPK	3.09112	0.0310503
163	MLIP	3.06109	0.0261648
164	CYP8B1	3.05965	0.00244819
165	KATNB1	3.04919	0.0112396
166	POTEJ	3.04521	0.0168594
167	SELP	3.02107	0.0213087
168	SGK223	3.01092	0.00731833
169	SGMS1	2.98162	0.0250214
170	FAM20A	2.98158	0.029826
171	ACVRL1	2.97918	0.00936942
172	OSR2	2.9735	0.00177186
173	TBC1D15	2.96898	0.00456821
174	LILRA5	2.96814	0.0404074
175	RHOT1	2.95375	0.00923309
176	MCF2L	2.94268	0.00446057
177	SUPT6H	2.92527	0.0247253
178	AL354828.2	2.884	0.0120873
179	ARRDC4	2.88035	0.0220488
180	ARID3B	2.87594	0.038022
181	EXOSC4	2.87561	0.0482117
182	GJB1	2.84576	0.0250894
183	KCNK9	2.83524	0.0346111
184	RP11-849H4.2	2.82877	0.00405524
185	LRRCC1	2.82668	0.0332429
186	PPEF1	2.82388	0.01109
187	ZNF561	2.81952	0.012782
188	NCOA2	2.80892	0.00093077
189	POLR2M	2.7858	0.000246951
190	ABCB5	2.75987	0.0484496
191	CDC42BPG	2.7563	0.0275233
192	HERC2	2.74434	0.00591751
193	SYN2	2.73123	0.00444675
194	HACD2	2.72781	0.00325386
195	PER2	2.72446	4.26813e-05
196	PRLR	2.71345	0.00177145
197	NSUN3	2.70664	0.0339196
198	TMX3	2.70268	0.0195375
199	PMS1	2.70081	0.000145376
200	RBM23	2.67037	0.00619856
201	GBP1	2.66084	0.0358698
202	FUBP1	2.65851	0.0254249
203	HDLBP	2.65168	0.0392954
204	GRM7	2.64492	0.00939313
205	GSDMC	2.63569	0.0075333
206	CBWD3	2.62002	0.00656449
207	ANO5	2.60862	0.0113356
208	ANXA11	2.60619	0.00724443
209	CTNNA2	2.5965	0.0208353
210	CELF5	2.59127	0.0178349
211	NUP35	2.58818	0.0249364
212	TACO1	2.585	0.0474672
213	FOXD4L3	2.56623	0.0327062
214	PRPF18	2.56148	0.0169701
215	NRXN1	2.55155	0.036352
216	RNF138	2.5362	0.0387157
217	MAP2	2.53556	0.00337058
218	PHTF2	2.53541	0.00601211
219	IQUB	2.52251	0.0432559
220	IL6ST	2.51596	0.0124068
221	ISCA2	2.51356	0.00235236
222	OSBPL1A	2.50325	0.0154273
223	GAREM	2.49182	0.00649333
224	EI24	2.49004	0.00281545
225	LACTB2	2.48586	0.0458721
226	AGMO	2.47369	0.0116816
227	GTPBP2	2.45494	0.00159671
228	CADM1	2.4304	0.000148738
229	SLITRK5	2.42913	0.0499392
230	APEH	2.4285	0.0112205
231	B2M	2.39895	0.0182768
232	WWC2	2.39491	0.014637
233	MAML1	2.39313	0.0056374
234	CEP164	2.38118	0.0325246
235	PPAN-P2RY11	2.38054	0.0305019
236	BCS1L	2.36914	0.00141245
237	DPH3	2.35118	0.0203079
238	CELSR2	2.34618	0.00317834
239	CLTC	2.34515	0.0391708
240	STRN4	2.3358	0.0260632
241	HTRA3	2.33238	0.00288181
242	ST8SIA4	2.33007	0.0464504
243	CBX1	2.31815	0.0168813
244	ZNF683	2.31564	0.0422017
245	TSPAN18	2.30837	0.000197033
246	LPAR3	2.30815	0.0125546
247	PRKD2	2.29774	0.0149966
248	DSCR3	2.29428	0.014331
249	CLK4	2.2907	0.000965672
250	INCENP	2.27574	0.0121838
251	SPRTN	2.27351	0.0126539
252	HYLS1	2.27101	0.0175296
253	CDH11	2.26978	0.00082916
254	RANBP3L	2.26762	0.0184781
255	ABCA9	2.26597	0.0497855
256	MRPS14	2.25935	0.0319204
257	C9orf85	2.25375	0.0308106
258	SCFD1	2.25005	0.0274015
259	DDX60L	2.23525	0.0305664
260	EIF4G1	2.2287	0.00281904
261	CELF3	2.21757	0.0475429
262	TMEM67	2.21464	0.0220126
263	WDR75	2.21464	0.00214847
264	MSL3	2.2139	0.0376309
265	PAX7	2.1862	0.026877
266	SERPINE2	2.18581	0.0469955
267	EIF2A	2.17696	0.0446764
268	SOD3	2.16826	0.0218347
269	C7	2.16672	0.0210742
270	ZNF112	2.15655	0.0251255
271	STRA6	2.1527	0.00395602
272	AAMP	2.13789	0.0336837
273	PICK1	2.13788	0.0012241
274	NEB	2.13524	0.0046802
275	MST1	2.12464	0.00900921
276	LRRC7	2.12024	0.0350819
277	SULT2B1	2.11432	0.000108831
278	MFSD8	2.11259	0.0422267
279	TLK1	2.10623	0.0145833
280	FAM179B	2.1039	0.0288857
281	PNPLA1	2.09664	0.0232432
282	TP53I11	2.09599	0.000162743
283	KIAA1147	2.09353	0.0400824
284	OTOG	2.08785	0.0475163
285	NEGR1	2.07798	0.00692869
286	RAPGEF2	2.07765	0.0253806
287	MEMO1	2.06677	0.0403421
288	MYCBP2	2.06591	0.00387222
289	CLDND1	2.06206	0.000381107
290	CDKN3	2.0618	0.00509333
291	ADAMTS3	2.05853	0.00252538
292	TMEM70	2.05362	0.00055116
293	C2CD5	2.04671	0.00281954
294	MUC20	2.04623	0.0403241
295	VAMP3	2.04309	0.0143052
296	IKZF2	2.04029	0.0105586
297	SPA17	2.03843	0.00471446
298	PDSS1	2.03636	0.0300431
299	CADM2	2.02666	0.00253257
300	SCAF11	2.02584	0.00649301
301	ASZ1	2.02368	0.0441561
302	TMEM219	2.02144	0.0265347
303	HAS2	2.01735	0.00858208
304	HECTD3	2.00754	0.0171334
305	FAIM	2.0048	0.0188615
306	TTC3	2.00428	0.00120377
307	ABCA5	1.99707	0.0433803
308	SYN3	1.99166	0.0318624
309	PYCR2	1.99008	0.0417838
310	OTUD6B	1.97901	0.0146719
311	CACNB3	1.97817	0.00762368
312	GRHL2	1.97279	0.000921742
313	TRPM6	1.96256	0.0200764
314	TEX10	1.95976	0.00861553
315	PI4K2A	1.95704	0.00123454
316	VSTM5	1.95649	0.0189031
317	MMP8	1.94447	0.0337541
318	MAF	1.93414	0.00575377
319	ARFGEF3	1.92854	0.0179288
320	CLUL1	1.92788	0.0444436
321	CFTR	1.92578	0.0377497
322	HDDC3	1.92143	0.00198696
323	EHMT1	1.91468	0.00239379
324	SNAPIN	1.91282	0.00573542
325	ENO3	1.89868	0.029391
326	CTTNBP2	1.89285	0.0371855
327	GPRIN3	1.88721	0.00415714
328	MTMR9	1.88506	0.0118349
329	CEP152	1.88326	0.0120459
330	GIPC3	1.88311	0.00431152
331	DEGS2	1.87211	0.0020693
332	PLPP5	1.86922	0.00372315
333	RIMS1	1.86732	0.0218986
334	NUTM2E	1.8656	0.0153359
335	MED17	1.86263	0.0118807
336	RSBN1L	1.84349	0.0422842
337	BOLA3	1.84342	0.0396543
338	PPFIA2	1.83816	0.000652809
339	LACTB	1.83626	0.000338834
340	DBR1	1.83476	0.029198
341	SMCR8	1.83117	0.0470362
342	INO80D	1.81055	0.00187396
343	NONO	1.8006	0.00371466
344	GPAT4	1.79919	0.028985
345	HES6	1.79753	0.0427212
346	MFAP1	1.79455	0.013262
347	SULF1	1.79133	0.0260091
348	TRIM54	1.79016	0.00458038
349	GALNT15	1.78902	0.0341682
350	DNAH7	1.78446	0.0141389
351	CCL28	1.77448	0.00662239
352	ARHGAP35	1.77232	0.0167356
353	SEC63	1.77211	0.0198876
354	RPL30	1.76924	0.000300712
355	IFITM5	1.76513	0.0146736
356	PTGFR	1.75848	0.0485744
357	FAM20C	1.75738	0.00990958
358	DPH7	1.74531	0.0193209
359	NCF1	1.74471	0.0017246
360	SLC25A11	1.74302	0.0264955
361	NLRP5	1.73424	0.0231862
362	TRPA1	1.72568	0.0207892
363	VGLL3	1.72317	0.00618617
364	NFE2L1	1.70687	0.016437
365	SLC5A2	1.7023	0.00348076
366	ADAMTS16	1.69898	0.0437305
367	BTBD8	1.69315	0.0011916
368	ADAMTSL1	1.69209	0.0128111
369	PMP2	1.68618	0.0196495
370	PRPF40B	1.68471	0.0233699
371	WNT5B	1.67932	0.00657147
372	ASAH1	1.67866	0.0478704
373	DDX25	1.67553	0.0307295
374	ACYP1	1.66871	0.0320506
375	TMC1	1.66709	0.00074147
376	MOV10	1.66141	0.034139
377	SORL1	1.66008	0.0111315
378	CSNK1A1	1.65886	0.00464779
379	BRSK2	1.65856	0.0346391
380	OLAH	1.6524	0.0400884
381	CA1	1.65072	0.0310647
382	SLC10A6	1.64413	0.0396867
383	RASL12	1.64313	0.0170846
384	RGPD5	1.64278	0.00500743
385	SDHB	1.64241	0.0380861
386	LRP1	1.64089	0.00225493
387	CREB3L1	1.6377	0.0485488
388	NABP1	1.63325	0.0359036
389	MATK	1.62772	0.0162107
390	ZNF451	1.62655	0.00412901
391	NME8	1.62013	0.0413069
392	GDF6	1.61739	0.00985997
393	AOC2	1.61423	0.0262786
394	C11orf52	1.59968	0.00823929
395	PNMA1	1.59355	0.0121835
396	PDP1	1.58823	0.000340163
397	MAGI2	1.58667	0.0196484
398	DHX38	1.57207	0.00031556
399	NEK10	1.56793	0.00415306
400	HAP1	1.56036	0.0276444
401	L3MBTL3	1.5593	0.00272785
402	SYT5	1.55908	0.0111952
403	KCNT2	1.55588	0.0401162
404	FAT2	1.55312	0.0219829
405	GPR1	1.54918	0.0186338
406	ZNF132	1.5481	0.0265729
407	KPNA6	1.54777	0.0182705
408	PELP1	1.54687	0.0108114
409	C12orf57	1.54656	0.0449057
410	TRA2B	1.54216	0.0191861
411	ZC2HC1C	1.53642	0.00215858
412	TMBIM1	1.5361	0.0180712
413	FURIN	1.53083	0.0152145
414	WHSC1L1	1.52896	0.00559835
415	GTPBP10	1.52777	0.01472
416	LAT2	1.52752	0.0106237
417	SPATA33	1.52401	0.0309797
418	FCHSD1	1.52354	0.0295079
419	ASPRV1	1.51968	0.0499928
420	ENO2	1.5172	0.0104251
421	MTPAP	1.51437	0.0153088
422	INIP	1.51371	0.00809963
423	TNFSF4	1.50899	0.0259527
424	ATG16L1	1.50875	0.0209044
425	SAMD3	1.49564	0.0387979
426	ARHGAP12	1.49144	0.0127902
427	ZNF354C	1.48751	0.0210651
428	ATP2B3	1.48593	0.0166858
429	RECQL4	1.48385	0.0194997
430	ZNF746	1.48074	0.000709935
431	ADA	1.47996	0.0377903
432	GAB3	1.47767	0.00170766
433	ITGB1BP2	1.47697	0.0192132
434	LUC7L	1.47328	0.0347098
435	PPP6C	1.46567	0.0460901
436	ARMC4	1.46454	0.0120615
437	TRANK1	1.46072	0.00281535
438	ADGRL2	1.45871	0.0170074
439	CCR7	1.45798	0.0238396
440	TSPYL4	1.45746	0.0431964
441	ZMYM3	1.45482	0.027969
442	BCAN	1.45252	0.0277708
443	ACKR2	1.45162	0.00601298
444	ANKEF1	1.45	0.0316635
445	ATP8B3	1.44891	0.0200343
446	MYO6	1.44647	0.00551316
447	DSCAML1	1.44127	0.0403986
448	STEAP2	1.44032	0.0134847
449	ZDBF2	1.4403	0.0220153
450	EIF5B	1.43957	0.00886741
451	CRYBA1	1.43781	0.0431461
452	DLGAP2	1.43668	0.0460991
453	ALDH7A1	1.43255	0.0184039
454	SLC31A1	1.43208	0.0426821
455	SEMG2	1.43147	0.0351349
456	NDOR1	1.43012	0.0354737
457	ZNF662	1.42535	0.0460274
458	FAM58A	1.42493	0.0224605
459	KIAA1586	1.42	0.00848833
460	PNMA2	1.41984	0.00393157
461	CFAP69	1.41729	0.013038
462	ZNF707	1.41426	0.0343816
463	KRT12	1.41362	0.00187601
464	RFESD	1.41151	0.0135678
465	SLC8A1	1.4014	0.0196022
466	ATAD3A	1.39817	0.0107319
467	MLH3	1.39357	0.00328211
468	HSPG2	1.39273	0.0147686
469	ANKZF1	1.3885	0.0319395
470	COLEC12	1.38478	0.0390558
471	DPYSL2	1.38207	0.017287
472	PIGC	1.38054	0.0201216
473	ALDH1B1	1.38006	0.0108271
474	LIMS3	1.37194	0.0276347
475	SDAD1	1.35546	0.00782652
476	GM2A	1.35124	0.0451895
477	PLEKHA3	1.35098	0.0130589
478	FOLH1	1.34484	0.0147855
479	EIF2B2	1.34256	0.02002
480	KIAA1958	1.34205	0.0104067
481	IKBKG	1.34082	0.00654647
482	CAPRIN2	1.34045	0.0269126
483	GDA	1.33575	0.00923058
484	STX4	1.33559	0.0123264
485	COX6B1	1.33193	0.00981709
486	SLC25A35	1.32858	0.0341744
487	ACSBG2	1.32846	0.0205759
488	ZNF706	1.32122	0.0171727
489	ZFPM2	1.3205	0.0354521
490	BNC2	1.31933	0.0432211
491	SCIN	1.31482	0.0289661
492	TATDN1	1.3018	0.00783083
493	PQBP1	1.29964	0.0495523
494	OGDHL	1.29834	0.0418488
495	ART4	1.29503	0.0183994
496	GCK	1.29144	0.0416337
497	WSB1	1.28977	0.00478835
498	NAAA	1.28864	0.00753103
499	ELMOD3	1.28607	0.0360848
500	MMP21	1.2757	0.0364389
501	PRB1	1.27184	0.032455
502	PPEF2	1.27	0.0411445
503	C11orf65	1.26583	0.00983701
504	DAB2	1.25512	0.0150883
505	FAM98A	1.25471	0.0151134
506	EMCN	1.24787	0.00780432
507	OPTN	1.24777	0.0193163
508	SNTB1	1.24757	0.0153122
509	CCNJ	1.24436	0.0323255
510	FBN2	1.24259	0.0379867
511	NTMT1	1.238	0.0412467
512	SH2D6	1.22636	0.0208526
513	LEMD3	1.22065	0.0172151
514	DUSP21	1.21686	0.0137088
515	PPME1	1.21092	0.0283403
516	GUCY1A2	1.20945	0.00790034
517	FYTTD1	1.20438	0.031072
518	ZNF473	1.20099	0.014395
519	ADGRE2	1.19854	0.00205802
520	FAM169B	1.19834	0.0477547
521	FAM64A	1.19746	0.0257747
522	ACTR3C	1.19526	0.0264072
523	RFC3	1.1875	0.0151558
524	MATN4	1.18184	0.0454203
525	AHDC1	1.18149	0.0161244
526	AKNA	1.1803	0.000577679
527	ALOX5	1.17386	0.0115281
528	CCDC7	1.17073	0.00055881
529	AP1M2	1.1699	0.00640695
530	SLC1A1	1.16841	0.0136568
531	FUT8	1.16368	0.00557479
532	RUNX1T1	1.16106	0.00183856
533	RSPH9	1.16064	0.0185413
534	ARHGAP28	1.1495	0.0383551
535	RASGRP3	1.14755	0.0134153
536	HNRNPD	1.14488	0.0390426
537	PRICKLE1	1.14392	0.0166497
538	ZNF33A	1.14157	0.0146189
539	ATN1	1.13839	0.0410637
540	FOXP2	1.13587	0.0022336
541	TREH	1.13288	0.0334421
542	TXNDC9	1.12965	0.0194503
543	ASCC2	1.12884	0.0408489
544	SSPN	1.12625	0.0212359
545	CPT2	1.1249	0.0219043
546	BCL2L2	1.1247	0.0281273
547	SEPHS1	1.11049	0.0132563
548	ORM1	1.1103	0.0170231
549	COPG1	1.10037	0.0342813
550	PTPRJ	1.09353	0.00234569
551	COL15A1	1.07397	0.0242896
552	PDE6D	1.07192	0.0174344
553	KIAA1107	1.06856	0.0101527
554	NUP107	1.06802	0.0136161
555	ZNF346	1.06788	0.00138715
556	WNK4	1.06511	0.0154388
557	CCDC191	1.06141	0.00152411
558	AAK1	1.05675	0.00753021
559	ZNF41	1.05631	0.0445766
560	C6orf89	1.05619	0.00358667
561	GLMN	1.05206	0.0256965
562	CA12	1.05131	0.0106334
563	PAFAH1B2	1.04825	0.00801933
564	GLIS3	1.04805	0.0351657
565	CTC1	1.04617	0.0227053
566	LRRC49	1.04536	0.00116429
567	POLR2J3	1.03686	0.0443516
568	CWF19L2	1.03618	0.00377735
569	PDZD3	1.03292	0.0371431
570	HDAC9	1.02991	0.047621
571	FBLN7	1.02759	0.017261
572	LYG2	1.02731	0.0023927
573	LYG1	1.02727	0.028206
574	LRP2	1.02718	0.0053028
575	TMEM231	1.02713	0.0188608
576	SMARCD1	1.02672	0.0162987
577	GPR137B	1.02332	0.0215588
578	REPS2	1.02163	0.00579884
579	SLC25A23	1.01929	0.0254535
580	KRT83	1.01216	0.0379273
581	STAG3	1.00876	0.0122315
582	ZNF682	1.00581	0.0150427
583	GIPC1	1.00211	0.0247364
584	FABP7	1.00191	0.000459117
585	INVS	0.99257	0.0107446
586	NOL4L	0.988018	0.0298536
587	MFSD6	0.967071	0.0245756
588	SSX2IP	0.964442	0.00342479
589	FAM76B	0.962461	0.0169422
590	ARHGAP25	0.962199	0.0228486
591	MBOAT1	0.961857	0.0182938
592	PARVA	0.961747	0.017914
593	USP37	0.956399	0.0420126
594	ITGB1	0.952286	0.016573
595	RP11-176H8.1	0.951871	0.0363206
596	ARHGAP42	0.949499	0.0384497
597	CRB2	0.947781	0.00214034
598	INSM1	0.941468	0.049275
599	SPCS2	0.938237	0.0450208
600	PLIN2	0.936974	0.015512
601	GNAQ	0.933223	0.000667475
602	MPP1	0.932268	0.000658028
603	BEAN1	0.928996	0.0372524
604	ST6GALNAC4	0.928439	0.00666463
605	TCIRG1	0.925099	0.0198896
606	TPMT	0.918706	0.00582594
607	DENND4A	0.912648	0.0043815
608	BMP2K	0.911317	0.0285408
609	ADAMTS2	0.906466	0.00242963
610	ADCY5	0.905333	0.0149091
611	RGS22	0.902049	0.00887593
612	PDE4DIP	0.898133	0.0426751
613	FXN	0.897539	0.0294041
614	FAM72C	0.896647	0.00912712
615	EMILIN2	0.8942	0.0323761
616	MOAP1	0.89199	0.00228003
617	MPDZ	0.885023	0.0402966
618	TMEM251	0.883812	0.00851319
619	BTD	0.882158	0.0157732
620	GATS	0.879822	0.0125263
621	CDCA3	0.879255	0.00916512
622	SCAF8	0.879114	0.049599
623	PPIG	0.877236	0.00606042
624	NR1D2	0.874849	0.0123793
625	RALBP1	0.873666	0.0479521
626	TLN2	0.872223	0.0123377
627	SEZ6L2	0.87052	0.0255003
628	CTD-2528L19.4	0.86974	0.0126316
629	FAM114A1	0.865484	0.00346049
630	NSF	0.864981	0.0415971
631	GTF3C4	0.862337	0.0319784
632	TENM2	0.858496	0.0130192
633	CCDC182	0.842641	0.047673
634	TRPM5	0.841686	0.00897117
635	NDUFS3	0.841012	0.0414949
636	CYLC2	0.839231	0.0375554
637	ASH2L	0.838599	0.00420392
638	CNDP2	0.835394	0.0405674
639	LDAH	0.833348	0.0420652
640	WDR93	0.831934	0.0140598
641	NLRX1	0.830832	0.0154909
642	RFX3	0.830146	0.0220117
643	KMT2A	0.828069	0.00160152
644	PUM2	0.823756	0.0105796
645	ANK1	0.823639	0.0136376
646	PER3	0.822815	0.0358131
647	PCYOX1L	0.82145	0.01226
648	DHDDS	0.820902	0.00675356
649	KRIT1	0.817044	0.0376402
650	PRKAR1B	0.816508	0.0398804
651	SNRNP48	0.812104	0.0395226
652	MAML2	0.811111	0.0170353
653	PPM1K	0.809384	0.00450988
654	GLP1R	0.807735	0.0254929
655	RNF19A	0.803766	0.00611632
656	MCOLN3	0.800796	0.0498252
657	MCM3AP	0.800246	0.00138959
658	TMEM266	0.799129	0.00482388
659	IFNLR1	0.796836	0.0416809
660	ZNF420	0.795217	0.0337018
661	VPS11	0.793692	0.00889064
662	IQGAP1	0.790211	0.000371897
663	FAM200B	0.789529	0.00410128
664	FAH	0.788516	0.00194976
665	CCDC149	0.787779	0.0155264
666	RBPJ	0.787316	0.00420104
667	RMND5B	0.784663	0.0143239
668	THOC7	0.784196	0.0362103
669	KRT32	0.781145	0.0162381
670	HDAC10	0.781114	0.0158956
671	C19orf12	0.780942	0.0134266
672	APBB2	0.777804	0.0105069
673	KIAA1462	0.775868	0.0350938
674	SEPSECS	0.772997	0.00299922
675	UPK2	0.772074	0.0282786
676	SNX1	0.771045	0.0430807
677	NFRKB	0.768713	0.0316046
678	GCHFR	0.76446	0.0408152
679	TRIM62	0.760368	0.0164965
680	SLC13A1	0.759016	0.00916336
681	DOCK4	0.750074	0.0128911
682	KDM5A	0.749863	0.040937
683	ZNF474	0.747134	0.0150523
684	EXOG	0.744991	0.0214445
685	FZD6	0.743559	0.0058972
686	FAM179A	0.740635	0.0161526
687	PEAK1	0.738913	0.0204853
688	BCL9L	0.73767	0.0276322
689	PRAM1	0.730633	0.0357199
690	MTDH	0.728084	0.0422517
691	SAMD5	0.727765	0.0223593
692	TTC37	0.727209	0.0294327
693	SPAG1	0.725908	0.0356628
694	ACAT1	0.724318	0.0110752
695	ZNF844	0.719283	0.0313021
696	ABHD5	0.717127	0.046271
697	FAM136A	0.716905	0.0230586
698	RAB39A	0.716352	0.0342355
699	UBXN11	0.715123	0.0416688
700	HEATR5B	0.71419	0.0039057
701	ADIPOR2	0.713851	0.0184409
702	ZKSCAN3	0.710183	0.026811
703	ESM1	0.70916	0.0358105
704	KIF7	0.708873	0.0402279
705	LPCAT1	0.70847	0.0478768
706	ALPL	0.706434	0.0294023
707	DDHD2	0.705637	0.0269512
708	FAP	0.703347	0.00574968
709	NUTM2G	0.702038	0.0149126
710	HMBS	0.701123	0.00888064
711	UBP1	0.700447	0.0183441
712	ATM	0.699315	0.0098713
713	COMTD1	0.69839	0.0217842
714	RRAS2	0.695815	0.0389712
715	SLC18B1	0.693579	0.00209618
716	KHNYN	0.687176	0.0230869
717	DCAF13	0.686867	0.0202641
718	MRPL1	0.685045	0.0177017
719	SCAPER	0.682566	0.020087
720	PCYT1B	0.680207	0.0333867
721	HMG20A	0.678919	0.046072
722	NECAB1	0.678452	0.0152445
723	PLA2G2E	0.678394	0.0242202
724	ZIM3	0.678374	0.0435045
725	USP6NL	0.678091	0.0186381
726	KLHL10	0.675541	0.0188582
727	PLPP7	0.673235	0.0033453
728	C3orf49	0.669856	0.0182785
729	C6orf1	0.667584	0.0490357
730	SPEN	0.665567	0.0108262
731	CAPN13	0.664585	0.015549
732	GOLPH3	0.655638	0.0169952
733	FER	0.647297	0.0260744
734	CSRP1	0.647281	0.0126876
735	GRIPAP1	0.645541	0.0287304
736	NT5C3A	0.642563	0.0421155
737	ARNT2	0.641205	0.00316181
738	BSG	0.638383	0.0098151
739	ZNF607	0.6369	0.0132044
740	ARID2	0.633689	0.0412939
741	MTHFD2L	0.630923	0.00982317
742	RIMS2	0.629085	0.016163
743	PARP6	0.620747	0.036192
744	DYRK1B	0.614687	0.022839
745	TMEM39B	0.607924	0.0112861
746	KLKB1	0.607541	0.0458236
747	RNF38	0.599108	0.0211748
748	CUL5	0.597968	0.00697025
749	ABHD12B	0.597215	0.023007
750	GYPA	0.594923	0.0339292
751	SLC16A2	0.593003	0.0340301
752	SIAE	0.58602	0.022387
753	ULK2	0.585779	0.009073
754	VPS13B	0.58238	0.027786
755	TRIP4	0.581104	0.0285039
756	TTC7B	0.574473	0.0268541
757	EPB41	0.573582	0.00534687
758	ANKRD28	0.570192	0.0137886
759	MTFR1L	0.569761	0.0178982
760	PIGU	0.568362	0.0435615
761	HYOU1	0.567756	0.0121636
762	LRRC17	0.56732	0.0435268
763	PHC2	0.567249	0.0342675
764	ARL6IP5	0.566342	0.0303793
765	AIMP1	0.563146	0.0413593
766	PKHD1L1	0.563081	0.046566
767	HYAL3	0.56151	0.0484947
768	ADAMTS17	0.560497	0.0339893
769	FNBP1L	0.558026	0.0383615
770	HTR6	0.557866	0.0140634
771	ALPK3	0.557546	0.00987322
772	DPP8	0.555326	0.0142701
773	EIF4G3	0.552845	0.00115464
774	DNAJC25	0.552505	0.047377
775	DDX31	0.551624	0.0497409
776	DFFA	0.548495	0.0302807
777	IL12RB2	0.54845	0.0111261
778	ATXN7L2	0.532137	0.0368126
779	GLG1	0.530486	0.0408729
780	CASP10	0.530087	0.0352431
781	BPHL	0.529044	0.0493201
782	SLC30A9	0.518774	0.0225386
783	FER1L6	0.515383	0.00847741
784	LPCAT3	0.513599	0.0492498
785	PADI4	0.512482	0.0163576
786	UBE2K	0.510692	0.0419426
787	L2HGDH	0.509128	0.00826979
788	TMCO4	0.505165	0.00365784
789	SIK2	0.502797	0.041317
790	SLC35B3	0.502309	0.0444425
791	HNF4A	0.501265	0.0339399
792	CMC1	0.499226	0.0405299
793	NUP43	0.498904	0.0261079
794	ZBTB37	0.490999	0.019811
795	ARV1	0.485058	0.0392891
796	MEN1	0.484034	0.0483511
797	UNC45A	0.482744	0.0381034
798	KALRN	0.477918	0.0471934
799	IFRD1	0.476623	0.0477048
800	HMGN4	0.476293	0.0234829
801	NBAS	0.474839	0.00545426
802	MED28	0.47264	0.0214208
803	TACC1	0.466507	0.0246707
804	CTAGE15	0.463934	0.0340683
805	FFAR4	0.454562	0.0393743
806	MAN1C1	0.448921	0.0194235
807	ZNF185	0.448399	0.0431959
808	TAPT1	0.445425	0.0370336
809	ERG	0.429739	0.0254272
810	SH3D21	0.427479	0.0106184
811	RPS14	0.417546	0.0464125
812	ZNF638	0.37207	0.0333604
813	S100PBP	0.370782	0.0191062
814	ADAMTS7	0.361639	0.0468105
815	SLC24A4	0.355096	0.0156104
816	PHLDB1	0.327195	0.0451819
817	AGO1	0.305399	0.028615
818	SGSH	-0.331249	0.0305143
819	DNM2	-0.33356	0.0485404
820	C11orf95	-0.342621	0.0461352
821	STAT5A	-0.351947	0.0391045
822	ATP6V1C2	-0.359892	0.0456128
823	ZFHX2	-0.379504	0.0411392
824	SAFB2	-0.396061	0.0496104
825	ASIC2	-0.397722	0.0299358
826	WRNIP1	-0.399062	0.033301
827	ZNF414	-0.401507	0.0363664
828	ASIC4	-0.403222	0.0307549
829	ZBTB39	-0.407254	0.00375542
830	TMEM151B	-0.413176	0.0380671
831	TSC22D4	-0.417393	0.020583
832	SMURF1	-0.421805	0.0161
833	SMIM7	-0.427918	0.00581511
834	ZNF106	-0.435684	0.0417887
835	SLCO2A1	-0.439437	0.035374
836	FZR1	-0.439534	0.0448376
837	NUTF2	-0.444457	0.0326263
838	ABHD8	-0.445832	0.039538
839	SYT12	-0.450476	0.0368733
840	EMC10	-0.452048	0.0373122
841	GPRC5C	-0.453532	0.0165573
842	PLA2G4D	-0.455395	0.0439886
843	GALP	-0.460505	0.00960174
844	ATXN2L	-0.466937	0.0397775
845	KCP	-0.467332	0.0312688
846	C17orf80	-0.468436	0.0230625
847	FBRSL1	-0.469954	0.00964583
848	FCER2	-0.475266	0.0246112
849	AFMID	-0.482394	0.0498077
850	ABCB9	-0.482634	0.041993
851	AKAP8	-0.486768	0.012115
852	RSPH10B	-0.498635	0.0232582
853	RPTOR	-0.500563	0.00630671
854	POLE	-0.500952	0.0350934
855	PPP1CC	-0.500973	0.0432248
856	POLA2	-0.501058	0.0353149
857	LETM1	-0.501066	0.0138002
858	OBFC1	-0.501359	0.0427317
859	GALNT2	-0.503178	0.023043
860	OSBPL2	-0.503626	0.0467168
861	MAST1	-0.507715	0.028607
862	AEBP1	-0.514739	0.00837684
863	SPPL2B	-0.519209	0.0162114
864	CHGB	-0.521749	0.0375097
865	NDUFA11	-0.521907	0.0362321
866	DBNL	-0.52426	0.0391295
867	ZNF512	-0.524849	0.0471695
868	RRN3	-0.525489	0.0298788
869	PIDD1	-0.530598	0.0419406
870	CPAMD8	-0.530721	0.0244932
871	ZNRF1	-0.531274	0.0145602
872	BRD9	-0.533615	0.0279762
873	METRN	-0.534807	0.0219453
874	LAMA5	-0.53596	0.00838101
875	TCF3	-0.540035	0.0282999
876	B4GALT3	-0.54036	0.0369022
877	CUX1	-0.544431	0.0259318
878	ANKS3	-0.544855	0.0307184
879	RNF40	-0.54518	0.048142
880	NAPSA	-0.546799	0.00723346
881	KXD1	-0.549797	0.0458682
882	FAM173A	-0.551043	0.0399918
883	DNAJB7	-0.551215	0.0438066
884	MYL6B	-0.553129	0.0283324
885	MORN1	-0.554465	0.0442934
886	ENTPD6	-0.554843	0.0182988
887	C1RL	-0.555993	0.0485895
888	CYTH1	-0.561287	0.0111103
889	EPHB4	-0.567672	0.0489312
890	CUL9	-0.571726	0.0111151
891	DOT1L	-0.572946	0.0100707
892	RANBP10	-0.573709	0.0353571
893	PNMA3	-0.576813	0.0023295
894	MYO5A	-0.577148	0.0383872
895	SLC26A11	-0.578567	0.00399915
896	CCDC78	-0.578643	0.0157051
897	REEP1	-0.579651	0.0236165
898	EIF4A3	-0.58045	0.0346427
899	RASAL3	-0.580871	0.0459251
900	C17orf97	-0.584698	0.03096
901	ZNF891	-0.587545	0.0329048
902	COG4	-0.587789	0.0095647
903	DESI1	-0.589466	0.0159059
904	RHBDL1	-0.592144	0.0348396
905	FANCA	-0.593446	0.00646171
906	HDAC4	-0.59408	0.0344792
907	UNKL	-0.594316	0.0436034
908	SBNO2	-0.595489	0.0334574
909	TUFM	-0.596238	0.0160081
910	DDRGK1	-0.597479	0.0397779
911	EFCAB8	-0.598018	0.0446504
912	NGEF	-0.600278	0.0323857
913	FBXL19	-0.601761	0.0494872
914	BRD4	-0.603588	0.0375997
915	DUS3L	-0.604279	0.0415925
916	SRF	-0.607577	0.00392664
917	JMJD7	-0.608189	0.0117043
918	NACAD	-0.609397	0.0115295
919	NLRP4	-0.612437	0.0365658
920	GBA	-0.613439	0.00187133
921	CYP20A1	-0.615197	0.0199131
922	WBSCR16	-0.615815	0.000447439
923	TRIP10	-0.617508	0.0182479
924	TMEM150A	-0.617605	0.0330167
925	PRSS21	-0.618042	0.00588333
926	FIBP	-0.618336	0.0473684
927	RUVBL1	-0.61909	0.000401326
928	USP7	-0.619797	0.0256367
929	B3GNT4	-0.620172	0.0209433
930	KEAP1	-0.624055	0.042788
931	NECAB3	-0.624196	0.0111434
932	TK1	-0.625685	0.0123121
933	CPA5	-0.625763	0.016578
934	KCNG4	-0.625896	0.0214563
935	INPP5D	-0.627986	0.0185083
936	TTF2	-0.628823	0.0205267
937	SAMD1	-0.629816	0.0465071
938	CEP295NL	-0.63005	0.0368742
939	CSNK1G2	-0.631699	0.00503045
940	CDIP1	-0.632029	0.00488677
941	RAB5C	-0.632256	0.0217807
942	GAL3ST4	-0.632509	0.0372197
943	HSFX1	-0.63304	0.0285774
944	UBOX5	-0.634015	0.0426448
945	PHKG2	-0.634703	0.0347178
946	CKB	-0.636687	0.0252383
947	C19orf44	-0.637127	0.00680923
948	DEF8	-0.638441	0.0074159
949	KLK10	-0.639432	0.0395325
950	HIRIP3	-0.640093	0.031858
951	ADAMTSL4	-0.640284	0.0220643
952	SYTL3	-0.646092	0.0370154
953	TERF2IP	-0.646361	0.0158465
954	SDF4	-0.646789	0.039201
955	FAHD1	-0.64751	0.023257
956	LRRC43	-0.648052	0.0408182
957	CRCP	-0.649212	0.0377587
958	MCOLN1	-0.65122	0.0438223
959	SPDYE1	-0.657384	0.0281094
960	PIGQ	-0.660197	0.021396
961	POLR3E	-0.665172	0.00248084
962	DBP	-0.666559	0.0104704
963	MGRN1	-0.666874	0.0252409
964	COA1	-0.66694	0.0354961
965	PGP	-0.667129	0.028107
966	B3GALT6	-0.668385	0.0475764
967	SRPK3	-0.669088	0.00479578
968	GLYR1	-0.669361	0.0355306
969	CKS1B	-0.669744	0.0269539
970	ST3GAL3	-0.670151	0.0413253
971	CDH15	-0.671228	0.0287315
972	GAA	-0.673475	0.00415069
973	ZNF500	-0.674747	0.0180263
974	PRDM7	-0.675158	0.0322746
975	SLC25A34	-0.676009	0.0243579
976	TMEM175	-0.677661	0.0459031
977	DEF6	-0.680758	0.00493619
978	SLC6A8	-0.681292	0.0104943
979	VPS72	-0.681725	0.0152875
980	ZNF140	-0.684303	0.0259882
981	RNF126	-0.684448	0.0028847
982	EML2	-0.684567	0.049125
983	CASQ1	-0.684777	0.0284222
984	CATSPER1	-0.685436	0.00631421
985	RAB40C	-0.686148	0.0293305
986	NR2F6	-0.686157	0.0216005
987	GAK	-0.689156	0.00745798
988	ANKRD61	-0.696444	0.0359567
989	PCDHB1	-0.701914	0.0329946
990	ACOT1	-0.702243	0.00927319
991	EZR	-0.706346	0.0308882
992	CCDC40	-0.707594	0.00973085
993	FHOD1	-0.708957	0.00276266
994	HAGH	-0.709062	0.0205899
995	CCDC159	-0.710242	0.0287771
996	FAM234A	-0.711183	0.0105722
997	PKMYT1	-0.712002	0.0167844
998	RPL18	-0.712696	0.0323642
999	CLEC16A	-0.715712	0.0378054
1000	CNGA3	-0.716012	0.0148237
1001	GJC3	-0.718667	0.0327612
1002	CCDC85B	-0.718986	0.0394709
1003	GOLPH3L	-0.720159	0.0241251
1004	CPSF1	-0.720851	0.0221199
1005	MAPK8IP3	-0.725179	0.0251458
1006	MUTYH	-0.725353	0.0496471
1007	SMN1	-0.72581	0.0488811
1008	ADGRF3	-0.73004	0.026539
1009	SETD2	-0.730334	0.0108624
1010	HADHB	-0.732573	0.0206797
1011	KLF1	-0.735423	0.0498384
1012	TMEM100	-0.739654	0.04927
1013	FAM195A	-0.739995	0.0433322
1014	PFKP	-0.740841	0.0434911
1015	ZC3H7A	-0.741756	0.0400673
1016	WASH1	-0.74483	0.00567891
1017	KRT10	-0.748167	0.020049
1018	SH2B2	-0.748325	0.0115214
1019	RHOT2	-0.748752	0.0404566
1020	PVRL4	-0.750239	0.00939072
1021	SLC39A4	-0.751001	0.0291739
1022	ZNF778	-0.75257	0.0449339
1023	SNX3	-0.754532	0.0122868
1024	FBXL16	-0.757895	0.0103484
1025	RABEP2	-0.758647	0.0172647
1026	P3H1	-0.760028	0.0495799
1027	ENGASE	-0.760809	0.00764778
1028	C8orf74	-0.772045	0.0403812
1029	TEX11	-0.773792	0.0186487
1030	TNFAIP2	-0.775447	0.0119441
1031	HEYL	-0.780321	0.0446987
1032	TMEM8A	-0.781907	0.00201701
1033	ABHD2	-0.783078	0.0422192
1034	BIRC5	-0.784386	0.0475699
1035	PRKACA	-0.785861	0.00761607
1036	SSBP3	-0.786455	0.0296984
1037	IL17RD	-0.78658	0.016629
1038	POU3F1	-0.787864	0.0325811
1039	BCAP31	-0.791574	0.00408379
1040	DEDD	-0.798577	0.00319665
1041	TAB3	-0.800859	0.03675
1042	CLEC17A	-0.802388	0.0378925
1043	NLRP7	-0.802726	0.00453136
1044	ABCC1	-0.805431	0.000677463
1045	TIMP2	-0.806114	0.0021221
1046	RP1L1	-0.80732	0.0201897
1047	ANXA9	-0.809362	0.0184224
1048	DEFB132	-0.809505	0.0424859
1049	DNASE2	-0.812049	0.0208258
1050	ZNF223	-0.812571	0.012946
1051	ATPAF1	-0.813816	0.0443027
1052	LAMTOR4	-0.814926	0.0431257
1053	NABP2	-0.818116	0.0217541
1054	DENR	-0.81816	0.0202104
1055	CENPT	-0.819039	0.0207845
1056	TIE1	-0.823253	0.0143639
1057	ZFAND2A	-0.823685	0.0292334
1058	AAMDC	-0.826869	0.0374859
1059	GLTPD2	-0.826904	0.0115031
1060	CENPBD1	-0.830365	0.00854547
1061	CST6	-0.833086	0.0459733
1062	RFX2	-0.835041	0.0224761
1063	CCDC154	-0.840773	0.01149
1064	GNAI2	-0.841723	0.0300864
1065	TBX5	-0.84619	0.0408172
1066	TM4SF5	-0.848484	0.0366624
1067	CHERP	-0.849481	0.000123169
1068	CDK11B	-0.852508	0.0106921
1069	PHF7	-0.853498	0.0215839
1070	MAP4K1	-0.854284	0.0375688
1071	MR1	-0.856371	0.00972978
1072	LRP5L	-0.857761	0.027683
1073	C19orf71	-0.858684	0.0411419
1074	RLN3	-0.861326	0.010582
1075	CLDN19	-0.864892	0.0349635
1076	C19orf80	-0.865661	0.0377532
1077	PHF12	-0.866042	0.025211
1078	ZBTB2	-0.869496	0.0112664
1079	MIDN	-0.873166	0.0091716
1080	UPF1	-0.874208	0.00564871
1081	OSBPL3	-0.875306	0.0254165
1082	AXL	-0.883685	0.0104259
1083	CDR2	-0.887429	0.0317762
1084	WDR90	-0.888006	0.0341564
1085	TMEM170A	-0.89071	0.000437517
1086	SHISA5	-0.891318	0.0115397
1087	FAM53C	-0.891811	0.014166
1088	C11orf84	-0.894925	0.0275224
1089	AC004953.1	-0.895444	0.0125512
1090	TARM1	-0.896996	0.00865461
1091	PODNL1	-0.902896	0.016281
1092	MKNK2	-0.903307	0.00541598
1093	NT5DC2	-0.90367	0.0138636
1094	SPINK8	-0.90432	0.0193146
1095	FAM212A	-0.904888	0.0371152
1096	SPATA12	-0.906463	0.0140191
1097	LARGE	-0.908277	0.0316997
1098	MAT2A	-0.909663	0.0350321
1099	TMEM161A	-0.910011	0.00349177
1100	C12orf76	-0.912129	0.0148924
1101	KLF18	-0.914342	0.015178
1102	SLC38A3	-0.918422	0.0362474
1103	C1orf56	-0.920658	0.0169142
1104	KLF17	-0.921042	0.00338241
1105	ASPA	-0.931456	0.0191127
1106	ATRIP	-0.933245	0.0206226
1107	ANKRD36C	-0.934254	0.0263621
1108	MLLT11	-0.93704	0.00787388
1109	TRIM4	-0.937174	0.0113605
1110	ZNF10	-0.93778	0.00925311
1111	HPCAL4	-0.93913	0.0314488
1112	OXCT2	-0.942027	0.034881
1113	CYP3A43	-0.942959	0.0383255
1114	SAMD11	-0.94662	0.0387663
1115	AC017028.10	-0.946801	0.0337895
1116	XPO7	-0.949869	0.00502338
1117	AC104057.1	-0.951347	0.00842429
1118	PEX11G	-0.951877	0.0223437
1119	PCP4L1	-0.956601	0.0287817
1120	C19orf52	-0.95888	0.0140034
1121	ORAI3	-0.96099	0.0124704
1122	JADE2	-0.962353	0.0104022
1123	NXT1	-0.962922	0.00237353
1124	ZNF665	-0.963377	0.0417469
1125	SNN	-0.964634	0.0196718
1126	C11orf68	-0.966876	0.0118819
1127	GTPBP1	-0.967276	0.00586951
1128	METTL21B	-0.97148	0.0127867
1129	C16orf91	-0.972906	0.0238799
1130	CTNNA1	-0.974118	0.0348462
1131	DGKQ	-0.980293	0.00584166
1132	ZNF808	-0.98917	0.0400436
1133	GGTLC2	-0.992625	0.0066931
1134	AL022578.1	-0.994617	0.0391731
1135	MT-CO1	-0.998783	0.0185349
1136	SMAP2	-1.00181	0.0171977
1137	PLEKHN1	-1.00389	0.0319013
1138	TNFRSF8	-1.00464	0.0228418
1139	IL36G	-1.00757	0.00744437
1140	INPP5B	-1.00778	0.0330627
1141	ABAT	-1.00882	0.000714607
1142	TSFM	-1.01348	0.0224185
1143	SEMA3F	-1.0183	0.017486
1144	COL9A2	-1.02469	0.0242273
1145	UTP11L	-1.028	0.00977538
1146	STK17A	-1.03881	0.0327379
1147	SS18L1	-1.03883	0.0325755
1148	NUDT16L1	-1.04213	0.00623482
1149	KLHL24	-1.04369	0.0183538
1150	DCAF15	-1.04806	0.0145686
1151	DUSP11	-1.0516	0.0370075
1152	JMJD8	-1.06915	0.0266457
1153	USF1	-1.07297	0.0488642
1154	TMEM82	-1.07545	0.00375027
1155	LRCOL1	-1.08256	0.00140732
1156	NPIPB3	-1.08666	0.00223236
1157	AHCTF1	-1.08847	0.0315681
1158	ARHGAP29	-1.08861	0.0217555
1159	PRM2	-1.09327	0.0463633
1160	VAC14	-1.10133	0.00119537
1161	SGF29	-1.10179	0.0398953
1162	SLC26A1	-1.10675	0.0172691
1163	EBNA1BP2	-1.11313	0.00471026
1164	TLDC1	-1.11323	0.0461922
1165	LURAP1L	-1.1185	0.0295672
1166	TTLL5	-1.11918	0.0336098
1167	YIPF2	-1.11951	0.00329416
1168	CRYL1	-1.11986	0.0316285
1169	MAGEA2B	-1.12279	0.0201848
1170	ARHGAP15	-1.12349	0.0396946
1171	PHF1	-1.12658	0.0440826
1172	NSG1	-1.12753	0.0235875
1173	SEMA4A	-1.13286	0.00554445
1174	ERBB3	-1.13781	0.0293889
1175	SYT14	-1.13912	0.00572232
1176	TTLL12	-1.14216	0.020714
1177	ZDHHC11	-1.15416	0.0333403
1178	TEKT5	-1.1553	0.0457883
1179	SPECC1	-1.16347	0.0295748
1180	PDE9A	-1.16437	0.015203
1181	DRAP1	-1.16627	0.00157971
1182	PAX3	-1.16761	0.0487674
1183	TOE1	-1.16976	0.000678146
1184	NOS1AP	-1.17665	0.0280415
1185	ZNF300	-1.18237	0.0384516
1186	NIPSNAP1	-1.18646	0.0491331
1187	KLK11	-1.19354	0.039292
1188	S1PR4	-1.196	0.0320373
1189	NOS1	-1.20345	0.0178051
1190	ZNF701	-1.20433	0.00236058
1191	IL31	-1.2131	0.00502098
1192	TNP2	-1.21367	0.0166555
1193	C17orf99	-1.21581	0.0446515
1194	YEATS2	-1.21601	0.046876
1195	ITGB2	-1.23026	0.0206125
1196	PCSK9	-1.23126	0.0175806
1197	MRPS34	-1.23638	0.0436135
1198	USP24	-1.23788	0.0173324
1199	MRPS21	-1.24183	0.00957198
1200	PMM2	-1.2472	0.0146742
1201	GATC	-1.25074	0.0372194
1202	MT-ND5	-1.25568	0.00791323
1203	COQ5	-1.25746	0.00600645
1204	RPUSD2	-1.25953	0.00630266
1205	TFAP2A	-1.26463	0.0160113
1206	C19orf38	-1.2742	0.00389654
1207	TYW1B	-1.27596	0.0237672
1208	ARHGAP30	-1.28743	0.0258263
1209	SULT1A1	-1.29049	0.0227449
1210	MT-CO3	-1.29921	0.00179453
1211	KRT35	-1.30018	0.0334108
1212	OPHN1	-1.30898	0.0258359
1213	MAGEA10	-1.31938	0.00205385
1214	SLC52A2	-1.32024	0.0304084
1215	PTTG1IP	-1.32646	0.0243722
1216	NPTX1	-1.32701	0.00570843
1217	MT-ATP8	-1.34112	0.00349607
1218	VSTM1	-1.34823	0.000189861
1219	KRTAP9-2	-1.3556	0.0464507
1220	MEPCE	-1.37903	0.0328501
1221	MT-ND4	-1.38263	0.00233638
1222	GNB1L	-1.38555	0.0190961
1223	MT-ND6	-1.39168	0.00397501
1224	SPSB3	-1.39788	0.00519257
1225	CNNM4	-1.41881	0.0286789
1226	TMED1	-1.42089	0.00475987
1227	COX6A1	-1.42133	0.0153065
1228	CERS1	-1.42277	0.0260079
1229	RABL2B	-1.43095	0.0369057
1230	PPP6R2	-1.4322	0.0103957
1231	MT-ND3	-1.44108	0.00225099
1232	SRP72	-1.45076	0.0341907
1233	CLIP2	-1.45135	0.000470975
1234	MYH2	-1.46647	0.0322388
1235	DNMT1	-1.46777	0.000831743
1236	TTC38	-1.46809	0.0477975
1237	ADAM15	-1.47246	0.021158
1238	SLITRK3	-1.49026	0.0481026
1239	MYSM1	-1.50486	0.0201281
1240	NRG1	-1.50493	0.0409149
1241	ADAMTS9	-1.51128	0.0243027
1242	KANK3	-1.53414	0.0163368
1243	MT-CYB	-1.53826	0.000594436
1244	LAMP2	-1.54254	0.0428124
1245	TRIAP1	-1.54796	0.00977613
1246	CAPN2	-1.553	0.0473012
1247	GNG2	-1.56747	0.0336129
1248	INTS6	-1.57333	0.000783132
1249	FGFR3	-1.57707	0.0414998
1250	CORO1B	-1.58321	0.0176421
1251	GSTZ1	-1.5839	0.0172856
1252	FIBIN	-1.59362	0.0272189
1253	SERPINE3	-1.62131	0.0118132
1254	S1PR5	-1.63514	0.000158295
1255	RNASEH2B	-1.63654	0.00510041
1256	NID2	-1.64469	0.0172443
1257	MT-ATP6	-1.64555	4.06827e-05
1258	MT-CO2	-1.67015	4.51234e-05
1259	CARHSP1	-1.67184	0.0188341
1260	PLA2G4F	-1.67536	0.000777353
1261	CUL4B	-1.67554	0.0156648
1262	F11R	-1.67936	0.000103029
1263	PRDM4	-1.68587	0.0078921
1264	TDRKH	-1.69267	0.043194
1265	SYT2	-1.69423	0.000213455
1266	ZSCAN21	-1.70775	0.012408
1267	SZT2	-1.70825	0.00305317
1268	PLEKHB1	-1.71478	0.00779248
1269	MT-ND1	-1.7358	2.17989e-05
1270	PLEKHG5	-1.74541	0.0226513
1271	RER1	-1.74553	0.0144683
1272	PKD1L1	-1.77603	0.0108092
1273	CT47A6	-1.78101	0.0440406
1274	KRT1	-1.78434	0.0105061
1275	RNF185	-1.78859	0.00224181
1276	ARSJ	-1.79359	0.0280539
1277	ABC7-42404400C24.1	-1.80305	0.0301844
1278	GSTCD	-1.80489	0.0234149
1279	HERC5	-1.81171	0.000800011
1280	PWP1	-1.81537	0.000674796
1281	OCM2	-1.81674	0.00251186
1282	POU6F2	-1.82053	0.0363305
1283	IFI6	-1.84576	0.00337816
1284	S100A2	-1.8491	0.0231353
1285	RPL8	-1.85104	0.0422619
1286	C14orf166	-1.865	0.00235466
1287	PEX10	-1.86511	0.00613387
1288	GLDC	-1.87757	0.0222372
1289	CHCHD7	-1.87835	0.0477295
1290	ATP2C2	-1.88375	0.0243713
1291	ZFPL1	-1.90673	0.0334292
1292	ACOXL	-1.91491	0.00586316
1293	PAICS	-1.92069	0.0487364
1294	DHDH	-1.9409	0.0257807
1295	ASCL4	-1.95027	0.0148301
1296	MAPK15	-1.96067	0.0379974
1297	LINGO4	-1.97595	0.042917
1298	VMA21	-1.99043	0.000522041
1299	FAM124A	-2.00225	0.00612405
1300	C1orf64	-2.02469	0.0180762
1301	MT-ND2	-2.03625	4.76351e-06
1302	TTC21B	-2.05966	0.0429162
1303	LMAN1	-2.06386	0.0411473
1304	NHLH1	-2.07847	6.8163e-05
1305	COL9A3	-2.08466	0.0454964
1306	DLEU7	-2.08584	0.000327018
1307	CCDC144A	-2.09566	0.0335372
1308	MCTS1	-2.10246	0.034447
1309	DNAH11	-2.11677	0.00107263
1310	CNTROB	-2.16848	0.0129761
1311	CAMK2N1	-2.16853	0.0178814
1312	GPR119	-2.17577	0.0357914
1313	AL023875.1	-2.20442	0.045341
1314	PRSS55	-2.21027	0.0388902
1315	TSTD1	-2.21466	2.13835e-05
1316	CUL3	-2.2157	0.00202452
1317	REP15	-2.21849	0.0392939
1318	CIT	-2.21909	0.0129781
1319	RSAD1	-2.23216	0.00298822
1320	SQLE	-2.23673	0.0057086
1321	TRIM6	-2.24083	0.012503
1322	PM20D1	-2.24125	0.0410587
1323	SMPD4	-2.24155	0.00894685
1324	TOP3A	-2.24971	0.0382666
1325	PRODH	-2.26835	0.00199447
1326	PSORS1C1	-2.27242	0.0012226
1327	CES4A	-2.29364	0.00449834
1328	NR1I3	-2.29374	0.0258119
1329	C6orf15	-2.33331	0.0443474
1330	MAST4	-2.33422	0.00232557
1331	ORC5	-2.3347	0.0306104
1332	WDR35	-2.33536	0.000829179
1333	SLC24A2	-2.33546	0.00288079
1334	CD180	-2.36312	0.0276058
1335	TP53BP2	-2.44595	0.0261343
1336	ZNF572	-2.473	0.0145375
1337	CCDC122	-2.47846	0.025782
1338	RBMX2	-2.58078	0.00245894
1339	INPP1	-2.61802	0.0298385
1340	ODAM	-2.63871	0.0328083
1341	TRIM56	-2.64001	0.0338499
1342	HERPUD1	-2.68545	0.0468312
1343	CAGE1	-2.69096	0.027233
1344	UQCC2	-2.71285	0.00312071
1345	SPINK4	-2.72708	0.0144706
1346	CWH43	-2.75946	0.0214654
1347	RHBDF2	-2.78784	0.00228999
1348	TOMM40L	-2.80286	0.00130911
1349	GOLGA8K	-2.8043	0.00120267
1350	MAMDC2	-2.8065	0.0130463
1351	DGCR6	-2.83317	4.17319e-05
1352	IGFL2	-2.85239	0.0346911
1353	OGFR	-2.87844	0.0101152
1354	TMEM132D	-2.88935	0.0362221
1355	NKX6-1	-2.9318	0.0158139
1356	S100A3	-2.95914	0.00239287
1357	KIF17	-2.99288	0.0111248
1358	DEFA3	-3.00339	0.000723073
1359	SKIV2L	-3.05042	0.0243576
1360	HOXA1	-3.05606	0.0417705
1361	C5orf38	-3.12346	0.0287537
1362	CXCL12	-3.13511	0.0246719
1363	TMEM26	-3.21524	0.0011028
1364	NAIP	-3.2342	0.0214024
1365	PSORS1C2	-3.26072	0.0257142
1366	IL20RB	-3.26905	0.00610414
1367	USP50	-3.27194	0.0029678
1368	MS4A4E	-3.27208	0.0246612
1369	FOXB2	-3.27423	0.0460716
1370	DAO	-3.27492	0.0326976
1371	S100A4	-3.28899	0.00112117
1372	VSTM2L	-3.30476	0.0299067
1373	TP53	-3.30681	4.75246e-05
1374	RNASEL	-3.32471	0.00415315
1375	PRDX1	-3.32712	0.0113036
1376	MROH7-TTC4	-3.35324	0.00220409
1377	TRAPPC1	-3.46117	0.0218504
1378	BCAS1	-3.49522	0.0303055
1379	ZAP70	-3.5072	0.0442507
1380	SHISA4	-3.52783	0.00604507
1381	WRAP53	-3.53204	0.00396839
1382	NCSTN	-3.55314	0.000464515
1383	MRGBP	-3.58555	0.0111923
1384	HIGD2A	-3.64395	0.000260071
1385	GPR50	-3.64554	0.0259269
1386	HOXC5	-3.67404	0.0171045
1387	TRMT61A	-3.73813	0.0166177
1388	TCEAL5	-3.74443	0.0290788
1389	FAM127A	-3.76848	0.0146697
1390	GP6	-3.78645	0.0178091
1391	KAT7	-3.80085	0.0188828
1392	TTC32	-3.80809	0.0213131
1393	EFNB3	-3.81948	0.000354741
1394	TFAP4	-3.821	0.000339189
1395	IVL	-3.82297	0.0171682
1396	AP5M1	-3.82955	0.0229122
1397	HDGFL1	-3.89339	0.0142898
1398	GCAT	-3.912	0.00680539
1399	GYG1	-3.94311	0.0181335
1400	KRT13	-4.02153	0.00171935
1401	SLC38A8	-4.03327	0.0462575
1402	MS4A1	-4.0567	0.0482987
1403	PLEKHS1	-4.06251	0.0437652
1404	CFHR4	-4.06723	0.00145185
1405	OR10A3	-4.11726	0.00698245
1406	MED6	-4.12118	0.00736653
1407	SAMD14	-4.12312	0.0157936
1408	PECR	-4.13052	0.00945408
1409	MOGAT3	-4.16907	0.0028243
1410	SYDE1	-4.27562	0.0159875
1411	OR13A1	-4.28501	0.0114473
1412	CFAP46	-4.30171	0.00209535
1413	NCK1	-4.39323	0.00255843
1414	RTP5	-4.44933	0.000480984
1415	FIGN	-4.53947	0.0113237
1416	CCDC190	-4.5442	0.000263805
1417	AQP8	-4.54686	0.0121138
1418	AANAT	-4.65138	0.00314515
1419	ITGB7	-4.75977	0.00747731
1420	SUCNR1	-4.76002	0.00196292
1421	FAM127C	-4.76935	0.0159913
1422	RFPL4B	-4.92947	0.0418239
1423	BRI3	-5.0594	0.0032619
1424	FAM167A	-5.08428	0.000184258
1425	MUC5AC	-5.0948	0.000634859
1426	KCNK3	-5.10387	0.0158224
1427	THSD7B	-5.14909	0.00545595
1428	SCRG1	-5.26216	6.65865e-06
1429	OR4K17	-5.39387	0.0215788
1430	KRTAP10-4	-5.52851	0.000551363
1431	SLC25A14	-5.58155	4.70013e-05
1432	CTC-518B2.8	-5.82623	0.0242546
1433	SERPINE1	-7.11182	8.63312e-06
