# Supplementary material for: Mitochondrial reprogramming by activating OXPHOS via glutamine metabolism in African American patients with bladder cancer
Source: JCI Insight. 2024 Sep 10;9(17):e172336. doi: 10.1172/jci.insight.172336 (PMC11385078; doi:10.1172/jci.insight.172336)
Supplement: Supplemental table 11 [file jciinsight-9-172336-s273.xlsx]

## Sheet: Sheet1
Supplementary Table 11. Ancestry verification using ancestry informative markers (AIMs) of human bladder cancer cell lines used in this study.
Cell line	West African (~%)	European (~%)	Native American (~%)
SCaBER/HTB-3	90.64	2.47	6.89
UM-UC-1	95.18	3.1	1.71
UM-UC-3	1.26	97.41	1.33
J82	3.45	96.34	0.21
T24	0.56	93.9	5.54
UM-UC-5	0.73	92.68	6.59
