# Supplementary material for: Mitochondrial reprogramming by activating OXPHOS via glutamine metabolism in African American patients with bladder cancer
Source: JCI Insight. 2024 Sep 10;9(17):e172336. doi: 10.1172/jci.insight.172336 (PMC11385078; doi:10.1172/jci.insight.172336)
Supplement: Supplemental table 12 [file jciinsight-9-172336-s274.xlsx]

## Sheet: Sheet1
Supplementary Table 12. shRNA sequences used for gene knockdown in this study.
S.No	Full Hairpin Sequence	Sense Sequence	Entrez Gene ID	Gene Symbol	Region
1	TGCTGTTGACAGTGAGCGAATGAGAGAGATCCATGGTATATAGTGAAGCCACAGATGTATATACCATGGATCTCTCTCATGTGCCTACTGCCTCGGA	TGAGAGAGATCCATGGTAT	4714	NDUFB8	CDS
2	TGCTGTTGACAGTGAGCGATCCCTCATTCCTAGAAATTTATAGTGAAGCCACAGATGTATAAATTTCTAGGAATGAGGGAGTGCCTACTGCCTCGGA	CCCTCATTCCTAGAAATTT	4714	NDUFB8	3'UTR
3	TGCTGTTGACAGTGAGCGCCCACATAATCCTATGGTAAATTAGTGAAGCCACAGATGTAATTTACCATAGGATTATGTGGTTGCCTACTGCCTCGGA	CACATAATCCTATGGTAAA	14660, 2744	GLS1	CDS
4	TGCTGTTGACAGTGAGCGATCTCGCTTGGGCGAGAGTAAGTAGTGAAGCCACAGATGTACTTACTCTCGCCCAAGCGAGAGTGCCTACTGCCTCGGA	ATCTCGCTTGGGCGAGAGTAAG		shGIPZ (shCtrl)
