# Supplementary material for: Mitochondrial reprogramming by activating OXPHOS via glutamine metabolism in African American patients with bladder cancer
Source: JCI Insight. 2024 Sep 10;9(17):e172336. doi: 10.1172/jci.insight.172336 (PMC11385078; doi:10.1172/jci.insight.172336)
Supplement: Supplemental table 13 [file jciinsight-9-172336-s275.xlsx]

## Sheet: Sheet1
Supplementary Table 13. List of antibodies and reagents used in this study.
S.No	Antibody	Company	Catalogue#	Dilution
1	NDUFB8	Abcam	ab110242	1 in 1000
2	Total OXPHOS	Abcam	ab110411	1 in 1000
3	GLS1	Cell signaling Technology	49363	1 in 1000
4	SDHB	Abcam	ab14714	1 in 1000
5	MTCO2	Abcam	ab110258	1 in 1000
6	ATP5A	Abcam	ab14748	1 in 1000
7	UQCRC2	Abcam	ab14745	1 in 1000
8	NDUFA6	Novus Biologicals	NBP2-93398	1 in 1000
9	NDUFV1	Novus Biologicals	NBP1-33074	1 in 1000
10	Tom20	Cell signaling Technology	42406	1 in 1000
11	GAPDH	Cell signaling Technology	51332	1 in 5000
12	β-Actin	Cell signaling Technology	3700	1 in 5000
13	Mouse Secondary antibody	Cell signaling Technology	7076	1 in 5000
14	Rabbit Secondary antibody	Cell signaling Technology	7074	1 in 5000
S.No	Reagents	Company	Catalogue#
1	IACS-010759	Cayman	25867
2	3-Nitropropionic acid	Sigma-aldrich	N5636
3	Oligomycin	Sigma-aldrich	O4876
4	Atovaquone	Sigma-aldrich	A7986
5	CB-839	Sigma-aldrich	5.33717
6	V-9302	Selleckchem	S8818
7	Seahorse XF Cell Mito Stress test kit	Agilent technologies	103015-100
8	CellTiter-Glo Luminiscent Cell Viability Assay	Promega	G7572
9	[U]13C Glutamine	Cambridge isotope laboratories	CLM-1822-H
10	[U]13C Glucose	Cambridge isotope laboratories	CLM-1396-5
11	Mitochondria isolation kit	Sigma-aldrich	MITOISO2
12	StableCellTM MEM	Sigma-aldrich	M0446
13	MEM without L-glutamine	Sigma-aldrich	M2279
14	DMEM, no glucose	Gibco	11966025
15	GlutaMaxTM	Gibco	35050061
16	Matrigel® Basement Membrane Matrix	Corning®	CLS356237
17	Fetal Bovine Serum (Dialyzed)	Sigma-aldrich	F0392
