# Supplementary material for: Mitochondrial reprogramming by activating OXPHOS via glutamine metabolism in African American patients with bladder cancer
Source: JCI Insight. 2024 Sep 10;9(17):e172336. doi: 10.1172/jci.insight.172336 (PMC11385078; doi:10.1172/jci.insight.172336)
Supplement: Supplemental table 2 [file jciinsight-9-172336-s276.xlsx]

## Sheet: Summary
Supplementary Table 2. Clinical characteristics of bladder cancer tissue specimens used for metabolomics, ETC activity and western blot analysis. (Note: BCM=Baylor College of Medicine; AU= Augusta University; UTSW= University of Texas Southwestern; CHTN= Cooperative Human Tissue Network).
BLCA tissue samples used for metabolomics
Race	African American (n=10)
	European American (n=10)
Stage	T1 (n=3)
	T2 (n=9)
	T3 (n=1)
	T4 (n=4)
	Unavailable (n=3)
Cohort	AU (n=12), UTSW(n=6), BCM (n=2)
Sex	Male (n= 17), Female (n=3)
Smoking status	Current (n=8), Former(n=7), Never (n=5)
BLCA tissue samples used for ETC activity
Race	African American (n=6)
	European American (n=6)
Sex	Male (n=9)
	Female (n=3)
Cohort	AU (n=12)
BLCA tissue samples used for Western blotting
Race	African American (n=12)
	European American (n=15)
Sex	Male (n=23)
	Female (n=4)
Cohort	AU (n=8), UTSW (n=4), CHTN (n=8), BCM (n=7)
