# Supplementary material for: Mitochondrial reprogramming by activating OXPHOS via glutamine metabolism in African American patients with bladder cancer
Source: JCI Insight. 2024 Sep 10;9(17):e172336. doi: 10.1172/jci.insight.172336 (PMC11385078; doi:10.1172/jci.insight.172336)
Supplement: Supplemental table 3 [file jciinsight-9-172336-s277.xlsx]

## Sheet: Sheet1
Supplementary Table 3. A) Hallmark pathways from RNA sequencing analysis between AA BLCA and EA BLCA. (Note: Pathway analysis was performed on DEGs with P<0.05)
Gene_set	P-value	BH.P-value_ttest	#genes in universe	#Genes in Gene Set	#genes in comparison	#Genes in Overlap	Overlapped genes
HALLMARK_HEME_METABOLISM	2.00581e-08	1.0029e-06	45956	200	1433	24	SLC6A8,EPB41,MAP2K3,KHNYN,RANBP10,HMBS,OPTN,XPO7,HAGH,CDR2,MPP1,MOCOS,BMP2K,KLF1,BSG,NR3C1,PIGQ,LAMP2,GYPA,RNF19A,CA1,ANK1,FTCD,NFE2L1,
HALLMARK_HYPOXIA	8.66996e-08	1.44499e-06	45956	200	1433	23	KLHL24,CDKN1C,B3GALT6,PLIN2,SERPINE1,TPD52,RBPJ,MAP3K1,PFKP,WSB1,S100A4,TES,GAA,NR3C1,GCK,HDLBP,CA12,ENO2,ENO3,GPC4,BCAN,ANKZF1,SULT2B1,
HALLMARK_ADIPOGENESIS	8.66996e-08	1.44499e-06	45956	200	1433	23	SSPN,RETSAT,GPAT4,PLIN2,ADIPOR2,DGAT1,CPT2,FAH,SOWAHC,LPCAT3,NABP1,NDUFA5,SULT1A1,ELMOD3,PHLDB1,COX6A1,COL15A1,ORM1,STAT5A,NDUFS3,ABCA1,COQ5,SDHB,
HALLMARK_KRAS_SIGNALING_DN	5.22668e-06	6.53335e-05	45956	200	1433	20	NOS1,PTGFR,SLC38A3,TENM2,SNN,STAG3,PCDHB1,PTPRJ,ZC2HC1C,CELSR2,PRODH,SLC25A23,KRT1,KRT13,PAX3,MFSD6,ZNF112,FGFR3,GPRC5C,ITGB1BP2,
HALLMARK_COMPLEMENT	1.84801e-05	0.000184801	45956	200	1433	19	PRDM4,LRP1,HPCAL4,KLKB1,CTSO,ZFPM2,HNF4A,STX4,DOCK4,CASP10,PDP1,PCSK9,GNG2,LAMP2,MMP8,CSRP1,GNAI2,SERPINE1,TIMP2,
HALLMARK_ESTROGEN_RESPONSE_EARLY	6.18379e-05	0.000441699	45956	200	1433	18	ZNF185,ADD3,SULT2B1,ANXA9,KLK10,IL6ST,CA12,CELSR2,SYT12,ABHD2,NXT1,KRT13,ABAT,REEP1,MAST4,CXCL12,FDFT1,SLC1A1,
HALLMARK_MYOGENESIS	6.18379e-05	0.000441699	45956	200	1433	18	SSPN,MYH2,SLC6A8,CASQ1,SOD3,ERBB3,NOS1,COL15A1,CKB,PICK1,ITGB1,PDE4DIP,ENO3,AEBP1,IFRD1,REEP1,MYL6B,GAA,
HALLMARK_OXIDATIVE_PHOSPHORYLATION	0.000581474	0.00223644	45956	200	1433	16	NDUFA5,RETSAT,PDP1,HADHB,NDUFB5,FXN,TCIRG1,ACAT1,OAT,NDUFS3,RHOT1,RHOT2,COX6B1,SDHB,COX6A1,SLC25A11,
HALLMARK_ESTROGEN_RESPONSE_LATE	0.000581474	0.00223644	45956	200	1433	16	IL6ST,ADD3,CKB,ANXA9,KLK10,KLK11,CA12,CELSR2,PRLR,NXT1,KRT13,SULT2B1,ABHD2,CXCL12,FDFT1,FGFR3,
HALLMARK_APICAL_JUNCTION	0.000581474	0.00223644	45956	200	1433	16	ITGB1,CDH11,CDH15,CLDN14,TRAF1,CADM2,CLDN19,STX4,WNK4,NEGR1,PDZD3,ADAM15,PARVA,GNAI2,CTNNA1,IKBKG,
HALLMARK_E2F_TARGETS	0.000581474	0.00223644	45956	200	1433	16	POLA2,WDR90,TP53,PAICS,CDKN3,BIRC5,DNMT1,CKS1B,RFC3,CDCA3,POLE,CIT,TK1,NUP107,HNRNPD,TRA2B,
HALLMARK_MITOTIC_SPINDLE	0.00154728	0.00451551	45956	199	1433	15	INCENP,TLK1,NCK1,RALBP1,BIRC5,KATNB1,OPHN1,DOCK4,EPB41,CNTROB,CLIP2,EZR,RHOT2,ARHGAP29,TUBGCP3,
HALLMARK_EPITHELIAL_MESENCHYMAL_TRANSITION	0.00162558	0.00451551	45956	200	1433	15	CDH11,ITGB1,LRP1,SNTB1,FAP,SLC6A8,FBN2,NID2,ENO2,P3H1,DAB2,CXCL12,SERPINE1,SERPINE2,CADM1,
HALLMARK_P53_PATHWAY	0.00162558	0.00451551	45956	200	1433	15	TP53,DEF6,RPS27L,MKNK2,RPL18,GM2A,TRIAP1,EI24,RHBDF2,ABAT,ADA,S100A4,PIDD1,RAB40C,RETSAT,
HALLMARK_UV_RESPONSE_DN	0.000175412	0.00109633	45956	144	1433	14	NR3C1,ADD3,KALRN,PTGFR,APBB2,SERPINE1,ADGRL2,MAGI2,DBP,DAB2,NR1D2,SCAF8,ABCC1,HAS2,
HALLMARK_G2M_CHECKPOINT	0.00425657	0.0106414	45956	200	1433	14	INCENP,POLA2,CDKN3,BIRC5,ORC5,CKS1B,POLE,UPF1,CBX1,CUL5,HNRNPD,SQLE,TRA2B,CUL3,
HALLMARK_COAGULATION	0.00040124	0.00222911	45956	138	1433	13	LRP1,KLKB1,CTSO,HNF4A,MST1,GDA,SH2B2,CAPN2,MMP8,CSRP1,FURIN,SERPINE1,LAMP2,
HALLMARK_IL2_STAT5_SIGNALING	0.0100069	0.0210884	45956	199	1433	13	PTH1R,PHTF2,TRAF1,CDKN1C,PLIN2,CDC42SE2,FAH,ENO3,TNFRSF8,FURIN,SELP,CKAP4,IKZF2,
HALLMARK_MTORC1_SIGNALING	0.0104067	0.0210884	45956	200	1433	13	SEC11A,HMBS,MTHFD2L,ITGB2,ADD3,PRDX1,MLLT11,MAP2K3,IFRD1,ADIPOR2,PSMC2,TES,SQLE,
HALLMARK_UNFOLDED_PROTEIN_RESPONSE	0.000832224	0.00279192	45956	113	1433	11	SEC11A,HERPUD1,SDAD1,HYOU1,EIF4G1,RPS14,CKS1B,TTC37,EIF4A3,EXOSC4,NABP1,
HALLMARK_FATTY_ACID_METABOLISM	0.010966	0.0210884	45956	158	1433	11	D2HGDH,ADIPOR2,RETSAT,HADHB,AUH,CPT2,GSTZ1,CA6,ENO2,ENO3,BPHL,
HALLMARK_UV_RESPONSE_UP	0.010966	0.0210884	45956	158	1433	11	HSPA13,DGAT1,SLC6A8,SULT1A1,IL6ST,CDKN1C,ENO2,PRKACA,BSG,POLR2H,FURIN,
HALLMARK_ALLOGRAFT_REJECTION	0.0499416	0.080551	45956	200	1433	11	MAP4K1,ITGB2,NCK1,HDAC9,EIF4G3,ST8SIA4,KRT1,TPD52,B2M,ZAP70,GLMN,
HALLMARK_PROTEIN_SECRETION	0.000837575	0.00279192	45956	96	1433	10	SSPN,VAMP3,CLTC,TPD52,RER1,LAMP2,SGMS1,ABCA1,LMAN1,SH3GL2,
HALLMARK_BILE_ACID_METABOLISM	0.00269285	0.00708645	45956	112	1433	10	SULT2B1,PECR,OPTN,RETSAT,CYP8B1,PEX11G,ABCA5,KLF1,ABCA1,ABCA9,
HALLMARK_SPERMATOGENESIS	0.00992869	0.0210884	45956	135	1433	10	NOS1,TNP2,DDX25,CDKN3,IL12RB2,ZC2HC1C,CFTR,PRM2,PHF7,PHKG2,
HALLMARK_APOPTOSIS	0.0300302	0.0556114	45956	161	1433	10	BCAP31,ERBB3,BCL2L2,RETSAT,PPP3R1,DFFA,ENO2,RHOT2,RNASEL,TIMP2,
HALLMARK_DNA_REPAIR	0.0460024	0.0766707	45956	150	1433	9	BCAP31,POLA2,TP53,ZNF707,NT5C3A,RFC3,ADA,POLR2H,DCTN4,
HALLMARK_ANDROGEN_RESPONSE	0.0370933	0.0639539	45956	100	1433	7	SRF,TPD52,B2M,LMAN1,MAF,ABHD2,STEAP4,
HALLMARK_WNT_BETA_CATENIN_SIGNALING	0.00956743	0.0210884	45956	42	1433	5	WNT5B,RBPJ,NCSTN,TP53,MAML1,
HALLMARK_PANCREAS_BETA_CELLS	0.0353703	0.0631612	45956	40	1433	4	SEC11A,GCK,INSM1,NKX6-1,
Supplementary Table 3. B) Hallmark pathways from mass spectrometry based proteomics analysis between AA BLCA and EA BLCA. [Note: Pathway analysis was conducted using differentially expressed proteins (p<0.05)]
Pathways	P-value	BH.P-value_ttest	#genes in universe	#Genes in Gene Set	#genes in comparison	#Genes in Overlap	Overlapped genes
HALLMARK_MYC_TARGETS_V1	4.35521e-14	1.17591e-12	45956	200	418	19	XPO1,DDX21,SNRPD3,XPOT,CTPS1,PSMD14,RPL34,FAM120A,CYC1,CDK2,HDDC2,MCM7,HSPD1,MCM5,EIF4G2,EIF4E,CLNS1A,NCBP2,DUT,
HALLMARK_OXIDATIVE_PHOSPHORYLATION	5.7995e-12	7.82932e-11	45956	200	418	17	ATP6V1D,OGDH,NDUFA5,MRPL15,UQCR10,ATP6V1E1,SUCLA2,CYC1,ECI1,ATP6AP1,FH,COX4I1,SUCLG1,MTX2,NDUFS8,PDHB,BDH2,
HALLMARK_MTORC1_SIGNALING	6.08506e-11	5.47655e-10	45956	200	418	16	SQSTM1,ARPC5L,ACACA,ATP6V1D,PSMD14,G6PD,GAPDH,AK4,NFYC,HSPD1,P4HA1,USO1,UCHL5,SERPINH1,TES,CCT6A,
HALLMARK_E2F_TARGETS	3.6024e-07	1.9453e-06	45956	200	418	12	XPO1,CTPS1,POLD1,MSH2,RBBP7,TUBB,MCM7,CDK1,MCM5,CSE1L,IPO7,DUT,
HALLMARK_ADIPOGENESIS	2.58255e-06	7.74765e-06	45956	200	418	11	NDUFA5,MRPL15,BCL2L13,UQCR10,CYC1,ALDH2,SUCLG1,LPCAT3,G3BP2,PEX14,REEP6,
HALLMARK_APICAL_JUNCTION	2.58255e-06	7.74765e-06	45956	200	418	11	PECAM1,RAC2,ACTG1,CNN2,CD34,RRAS,NF1,LAMB3,RSU1,ACTB,CLDN6,
HALLMARK_PI3K_AKT_MTOR_SIGNALING	4.65756e-08	3.14385e-07	45956	105	418	10	SQSTM1,RPS6KA3,ACACA,NCK1,RPS6KA1,PRKAG1,CDK1,CDK2,EIF4E,MYD88,
HALLMARK_FATTY_ACID_METABOLISM	2.10491e-06	7.74765e-06	45956	158	418	10	SUCLA2,SMS,ACSL4,ECI1,SUCLG1,FH,PDHB,ACOT2,ALDH1A1,REEP6,
HALLMARK_EPITHELIAL_MESENCHYMAL_TRANSITION	9.98972e-05	0.000269723	45956	200	418	9	PDLIM4,MCM7,LAMA2,COLGALT1,CALU,FERMT2,NNMT,SERPINH1,FUCA1,
HALLMARK_PEROXISOME	5.01506e-07	2.25678e-06	45956	104	418	9	MVP,SERPINA6,CTPS1,MSH2,ALB,ACSL4,ALDH1A1,CTBP1,PEX14,
HALLMARK_MITOTIC_SPINDLE	0.000513068	0.00102269	45956	199	418	8	NCK1,NCK2,ATG4B,TBCD,CDK1,NF1,KIF20B,CKAP5,
HALLMARK_XENOBIOTIC_METABOLISM	0.000530283	0.00102269	45956	200	418	8	KYNU,SERPINA6,MTHFD1,ALDH2,PAPSS2,MAN1A1,LONP1,SSR3,
HALLMARK_IL2_STAT5_SIGNALING	0.00242968	0.00437342	45956	199	418	7	PUS1,UMPS,SERPINC1,CD81,NOP2,P4HA1,PTRH2,
HALLMARK_HYPOXIA	0.0103151	0.0126595	45956	200	418	6	GAPDH,AK4,P4HA2,P4HA1,S100A4,TES,
HALLMARK_DNA_REPAIR	0.00260378	0.00439389	45956	150	418	6	UMPS,NCBP2,POLD1,POLR1C,FEN1,DUT,
HALLMARK_G2M_CHECKPOINT	0.0103151	0.0126595	45956	200	418	6	XPO1,DR1,PRPF4B,CDK1,MCM5,KIF20B,
HALLMARK_PROTEIN_SECRETION	0.000254131	0.000571796	45956	96	418	6	RPS6KA3,RAB5A,SNAP23,USO1,ARFGAP3,DNM1L,
HALLMARK_INTERFERON_GAMMA_RESPONSE	0.0103151	0.0126595	45956	200	418	6	MVP,PNPT1,NUP93,TAPBP,PTPN1,MYD88,
HALLMARK_GLYCOLYSIS	0.0103151	0.0126595	45956	200	418	6	G6PD,AK4,P4HA2,CDK1,P4HA1,AKR1A1,
HALLMARK_UV_RESPONSE_UP	0.00336581	0.0053457	45956	158	418	6	SQSTM1,DDX21,CDK2,FEN1,GLS,AGO2,
HALLMARK_APOPTOSIS	0.0162462	0.0190716	45956	161	418	5	SQSTM1,CDK2,DFFA,ADD1,DNM1L,
HALLMARK_MYC_TARGETS_V2	0.000187401	0.000459985	45956	58	418	5	HSPD1,IPO4,NOP2,MCM5,PUS1,
HALLMARK_COAGULATION	0.00879227	0.0126595	45956	138	418	5	TF,PECAM1,SERPINC1,FYN,APOC1,
HALLMARK_UNFOLDED_PROTEIN_RESPONSE	0.0200047	0.0225053	45956	113	418	4	EIF4E,ALDH18A1,XPOT,EDC4,
HALLMARK_SPERMATOGENESIS	0.0352761	0.0380982	45956	135	418	4	CDK1,STAM2,CLPB,MTOR,
HALLMARK_IL6_JAK_STAT3_SIGNALING	0.0452355	0.0452355	45956	87	418	3	PTPN1,MYD88,STAM2,
HALLMARK_ANGIOGENESIS	0.0424335	0.0440655	45956	36	418	2	S100A4,SERPINA5,
