# Supplementary material for: Mitochondrial reprogramming by activating OXPHOS via glutamine metabolism in African American patients with bladder cancer
Source: JCI Insight. 2024 Sep 10;9(17):e172336. doi: 10.1172/jci.insight.172336 (PMC11385078; doi:10.1172/jci.insight.172336)
Supplement: Supplemental table 4 [file jciinsight-9-172336-s278.xlsx]

## Sheet: Sheet1
Supplementary Table 4. A) Differential proteins from AA BLCA and EA BLCA tissues using mass spectrometry based proteomics analysis from Figure 1C.
Gene Name	logFC	P value
TIPRL	3.21758	4.97824e-06
GLS	2.78276	0.000128732
ARL2	2.51369	6.9014e-05
GNPNAT1	2.68469	8.64342e-05
ACOT2	2.39482	9.79855e-05
EIF2B5	1.9001	0.00206045
ACOT1	2.49195	0.00109504
AKR1E2	-3.48481	7.65837e-05
DNPH1	2.66841	0.00144952
SERPINC1	-0.547285	0.00138746
GAK	1.87593	0.0026005
SERPINA5	-2.50263	0.00235099
INF2	1.97257	0.0024889
S100A4	-0.826211	0.000141152
LAMP1	-0.506936	0.00194329
TIGAR	2.4879	7.04777e-05
LONP1	2.27274	0.00150686
FEN1	2.33461	0.00338746
KPNA4	2.77119	0.000160593
DDX19B	1.90871	0.00379745
HNRNPLL	2.12196	0.00036872
PNPT1	1.8099	0.00573635
NUP54	2.45616	0.000509144
RBM15	1.64109	0.00149616
ALDH18A1	1.92417	0.0044615
NOP2	1.87885	0.00614809
MCU	2.35143	0.00126723
CECR5	1.90345	0.00958348
DR1	1.88855	0.00901803
CPSF3	1.96505	0.00167044
STAM2	1.82421	0.00157411
ACTR10	1.86022	0.00716984
YES1	2.53565	0.00159695
BDH2	-2.43304	0.00479462
DDX5	2.12015	0.00676947
PSCA	-2.83307	0.0102504
SEC23IP	2.18999	0.00131931
COPS7B	2.26505	0.00015069
TF	-0.516996	0.00419516
PATL1	1.39062	0.00356599
UAP1	1.70028	0.0117319
CEP290	2.00816	0.000650137
CDK2	2.47401	0.00265787
RABL3	1.47286	0.0142314
MRPL1	1.72556	0.00370898
VSIG2	-2.0659	0.00714592
SNAP23	-1.60646	0.0152815
PRPF4B	1.43956	0.00387746
OXCT1	2.21814	0.0083851
TRMT10C	1.84476	0.0129566
KLC2	1.49602	0.0040793
SERPINH1	0.44159	0.00883744
POLD1	1.78159	0.00410805
MACF1	1.2966	0.0121343
ZC3H11A	0.850948	0.0145658
SERPINA6	-1.9513	0.00803505
NIFK	1.3764	0.0155604
EPS15L1	1.61294	0.00978913
NFKB2	1.73816	0.00459099
HNMT	-2.23849	0.0123355
FYN	2.09137	0.00414348
RPS6KA1	1.75244	0.00455452
RAB5A	2.31988	0.00649472
PPAP2A	-1.9775	0.0174135
PAPSS2	1.58137	0.0189053
RPS28	2.7075	0.00954722
TBC1D8B	1.84439	0.0138331
RPS6KA3	1.93834	0.011154
HBG2	3.02608	0.00814134
SNRPD3	-0.441808	0.00666001
SFXN3	2.10095	0.00657731
AK4	1.87113	0.0214819
DCTN2	2.15466	0.0130512
HVCN1	-1.85991	0.0135903
DNAJC10	1.99583	0.00350439
AGO2	1.58399	0.00902093
OGT	1.41092	0.00633887
NCK1	1.91929	0.00118237
UQCR10	-2.23042	0.00510113
CYBA	-2.19308	0.020149
BAG6	1.91978	0.00123185
STAMBP	1.86302	0.00733461
PLCD1	-1.88134	0.0104805
NUP93	1.63554	0.0156982
RHOC	2.71003	0.00436617
UBE2D2	-2.7715	0.00151329
MSH2	1.6948	0.0244574
CLPP	1.75565	0.0077245
SCYL1	1.79443	0.0185849
RCN3	1.92658	0.0202455
PDHB	1.84232	0.0163815
DDX3X	1.72281	0.0173444
PVRL1	-1.93083	0.0187686
IPO9	1.65421	0.0154137
MRPL12	1.9997	0.0290704
VPS18	1.42089	0.00887169
PUS1	1.9554	0.00161185
FXR1	1.57348	0.0163365
SLC16A1	1.98382	0.00867836
TM9SF3	-1.72465	0.028549
APOC1	-0.57047	0.0113684
ALDH2	1.70363	0.0188917
HDDC2	1.3981	0.033234
GDPD3	-2.0178	0.0204699
DIAPH1	1.78063	0.0147014
UCHL5	1.42579	0.0329951
NTPCR	1.92084	0.00896747
MAP1B	1.7912	0.0078554
GATAD2A	1.07994	0.0380367
EIF3A	0.538908	0.0109638
CRYAB	2.84047	0.00259177
TUBB8	2.61539	0.00209042
ACYP1	1.85537	0.0303153
DNM3	2.25608	0.00204901
PRKAG1	1.72949	0.0157987
TES	1.64201	0.023742
EDC4	1.97235	0.00671031
CLDN6	-1.64046	0.0254788
PDDC1	1.93232	0.00357397
SLC35E1	1.34836	0.0139584
SSR3	2.5874	0.00479154
ETV6	1.27805	0.0140671
GOLIM4	1.47577	0.0297682
DPF2	1.25649	0.0139926
RTFDC1	1.24659	0.0140293
P4HA2	2.11888	0.00288604
GSTM2	-2.56366	0.0102364
CRK	1.79334	0.0182266
PCYT1B	1.77364	0.00376151
MCMBP	1.29308	0.00376426
OXR1	-1.21306	0.0198836
RAB23	2.22679	0.00575168
NCK2	1.51275	0.00386456
AGK	1.83164	0.0279037
CDK1	1.83121	0.0372424
NUDCD2	1.71257	0.00391891
TBCD	1.76154	0.00800713
DBN1	1.68338	0.0257409
CEACAM1	-1.92171	0.0279506
YTHDF2	1.50072	0.0369153
TMEM173	1.86703	0.00431529
P4HA1	1.61882	0.0230976
ELMO2	1.3807	0.00437029
AHCYL2	1.83153	0.0267054
LPCAT3	1.85492	0.0181455
DDX19A	1.51995	0.0291769
MTX1	1.67136	0.0260806
HPX	-0.468831	0.0194309
BLM	1.61191	0.0276601
GOLPH3L	1.55988	0.0135507
MAP2K2	1.90855	0.00933057
SRRM1	1.58689	0.0357767
SQSTM1	2.17518	0.0100466
UBE2Z	1.7312	0.0367383
MCM7	1.70442	0.0282499
ARL1	2.36082	0.00391722
KRT9	-0.696447	0.0142755
COPS3	1.48266	0.0254637
CTPS1	2.18072	0.00310017
STOML2	1.53818	0.0303683
IGF2BP2	1.71041	0.0150587
MTHFD1	1.43219	0.0259651
GAPDH	0.394559	0.0176638
FUBP3	1.65052	0.0196609
TMSB10	2.20282	0.0335149
PIR	2.12131	0.0109435
DYNC1LI1	1.64266	0.0375708
CCDC47	1.52283	0.0279721
PLCH1	1.26059	0.0181475
USP9X	1.47676	0.0241756
MCM5	1.67902	0.0348415
NNMT	2.41839	0.00885437
TRNT1	1.7459	0.028927
AKR1A1	-0.363079	0.0325481
ECI1	1.7159	0.0262219
MFN1	1.19412	0.049678
COLGALT1	1.50505	0.0290269
NEDD8	2.54488	0.00544086
PARP9	1.36589	0.0219734
PPM1A	1.7534	0.00508223
ALB	-0.325595	0.0138924
FH	1.45615	0.0355916
UFC1	1.96788	0.0439868
HINT3	-1.48607	0.0377476
GBA	1.96615	0.0135627
PSMD14	1.60425	0.0312034
REEP6	-1.81754	0.0392468
TUBB	0.391572	0.0387959
EIF4G2	1.35866	0.032477
TTC38	1.5617	0.0199146
ATAD3A	1.47296	0.0364209
CAND1	0.507818	0.0295401
CYTB	-1.62699	0.0406812
ALDH1A1	1.78163	0.0413571
IPO7	1.40905	0.0388752
GNL1	1.48923	0.0261658
TRIM47	1.75368	0.00675855
CHMP6	1.82078	0.0066607
PSMC5	1.59676	0.0358011
XPO1	1.35794	0.0381533
RANGAP1	1.1255	0.0457741
IMPA1	1.41724	0.0378955
HSPD1	0.606427	0.0363553
CALU	1.50375	0.0416423
EIF4E	1.58717	0.0350729
CLPB	1.4169	0.0443792
FKBP1A	-0.225809	0.0261327
DYNLT1	2.1605	0.0067417
PSMC1	1.89764	0.0425926
NDUFA5	1.68657	0.0429553
GRSF1	1.57621	0.0225954
DHRS4	1.71471	0.0259715
UBA3	1.36034	0.0297105
DENR	1.58227	0.0420449
TRAPPC3	1.62612	0.0457003
FAM120A	1.30649	0.0347882
TIMM22	1.84286	0.00754711
CTBP1	1.52213	0.0478266
TLN1	0.438221	0.0206215
PLD3	-1.27319	0.043942
KPNA3	2.26734	0.00232184
RPL34	1.80629	0.0439443
UMPS	1.74917	0.0420684
USO1	1.32311	0.0363616
XPOT	2.0427	0.0151782
LAMA2	1.30691	0.00743762
UPK2	-1.7495	0.0483033
ADD1	1.42077	0.0457876
PECAM1	-1.30081	0.0482812
AGPS	1.78108	0.015926
ATP6AP1	-1.54183	0.0495977
PTRH2	2.25812	0.0144914
MPV17	2.09447	0.00846574
SMS	1.44381	0.0362242
GLRX3	1.37725	0.0374858
CSE1L	1.43859	0.0355007
SRSF11	1.75972	0.0191038
COMMD2	1.80663	0.00932746
TRIM16L	1.32461	0.0138808
TOX	0.840461	0.042924
TMEM181	-1.01682	0.0457397
RABAC1	-1.32382	0.0457562
GK	0.996657	0.0430884
ACTB	0.316054	0.046747
ACTG1	0.316054	0.046747
CDC16	-1.06078	0.0460196
NAA50	1.11001	0.0432742
LARP1B	0.922597	0.0140962
CAPS	-2.24096	0.0328273
MAN1A1	-1.11362	0.0461477
MMGT1	1.47061	0.0141845
MRPL19	0.984209	0.0432774
BCAS2	1.30049	0.0141962
FUCA1	-0.932201	0.0347371
ZFPL1	1.4583	0.0142321
SELT	1.31809	0.0142361
WTH3DI	-1.38157	0.0464941
HERC4	1.12002	0.0142966
ACSL4	1.58738	0.0244225
TNS3	0.798388	0.0440379
ZNF512	1.06719	0.0143953
PITRM1	1.28009	0.0437612
NCBP2	1.4996	0.0364047
SLC39A11	1.31709	0.0146583
IGF2BP1	1.14233	0.0436069
RAB6B	1.96083	0.0146873
ITGAX	-1.31247	0.0474051
ZC3HAV1L	0.988404	0.0454489
RPSAP58	-1.49287	0.0479449
ARFGAP3	1.42312	0.014994
AARS2	0.910539	0.0465133
PPIL3	-1.4793	0.048904
STRN	1.45682	0.0106785
GALNT7	1.09189	0.0469281
IL16	-1.04011	0.0493597
ANKRD17	0.909066	0.0158017
CHD3	0.976719	0.0158924
PLIN3	1.59546	0.0470057
LOC102724023	1.46146	0.0453321
C21orf33	1.45765	0.0453411
TMEM258	2.40404	0.0056831
STRAP	1.60427	0.0368571
DNAJC13	1.4644	0.0167695
PRPSAP1	1.70104	0.0166056
MYL3	0.885227	0.0488023
ATP5F1	1.57283	0.0496812
TNS2	1.07994	0.016927
ACACA	1.57393	0.0219496
DDX21	1.34301	0.0420049
CORO1C	1.39473	0.0453754
ARPC5L	-2.13856	0.0186803
KRT15	2.34248	0.039277
NEDD8-MDP1	1.95528	0.0115058
DPM1	2.04357	0.0206465
TAPBP	2.06407	0.0200267
NEK9	1.38206	0.0306233
ATP6V1E1	1.3094	0.0486639
CYC1	1.477	0.0477046
HLA-DQB1	-2.04749	0.0295695
ANK3	1.14388	0.0467345
C19orf70	1.8292	0.0347834
DFFA	1.54915	0.0365871
MVP	0.467414	0.0189442
IARS	1.04181	0.0413348
CD81	2.79456	0.00544783
EPS8	1.47269	0.0323602
NAA10	1.70471	0.0109249
QTRTD1	1.31142	0.0450687
GTPBP1	1.31232	0.0474866
HMOX2	1.7684	0.0294422
AQP1	1.80137	0.0383495
HSPE1-MOB4	2.53477	0.0386881
PEX14	1.78732	0.00959838
KNG1	-0.386085	0.0445224
SP100	2.28659	0.0126742
CCT6A	0.401186	0.0402025
VAC14	1.39703	0.0401881
PTK7	1.56366	0.0331382
SUCLA2	1.70928	0.0286562
UCHL3	1.31954	0.0422384
KPNA6	1.45523	0.0237005
TNPO1	1.6924	0.0167592
OGDH	1.10635	0.0467871
NRD1	1.4544	0.0430503
PPP2CA	1.08471	0.049876
RPLP1	1.953	0.0339848
APIP	-1.47309	0.0328224
APOB	-0.918957	0.037269
TIMMDC1	1.41566	0.0255851
KIF20B	-1.59441	0.039131
CKAP5	1.24498	0.0191692
NDUFS8	1.59473	0.036834
MYD88	1.3147	0.0278613
DERA	1.5835	0.0382532
KIAA0368	1.25942	0.0488613
NFU1	1.50602	0.0297479
DNM1L	1.52227	0.0166879
LAMTOR4	-1.87397	0.0206487
RAB3GAP2	1.40307	0.0247953
RBBP7	1.76608	0.0292407
NFYC	1.01563	0.0429133
KCMF1	0.882452	0.0429231
NF1	0.61879	0.0429378
EXOC3	1.11867	0.0430173
EIF2B2	1.01022	0.0430421
FAM45A	0.90868	0.0430736
ATG4B	0.813817	0.0431565
CDK3	1.20224	0.0431952
HECTD3	0.764378	0.0432011
DPM3	1.21486	0.0432814
INSR	0.745384	0.0433087
EPDR1	1.18654	0.0433095
RFT1	1.03337	0.0433496
CLSTN1	0.890809	0.0433551
PLRG1	0.8935	0.0433581
CD34	1.04971	0.0433696
RPS10-NUDT3	1.87281	0.0373625
LGALSL	1.09186	0.0434805
EMC8	0.856498	0.0435733
REPS2	0.730561	0.0436944
PTP4A1	1.14844	0.0437532
PTP4A2	1.13913	0.0437673
AGPAT1	1.0112	0.0438716
MRPL15	1.11955	0.0439678
LDHAL6B	-1.45874	0.0493391
LAMB3	1.44968	0.0337993
INPP1	1.24201	0.0442106
TRADD	0.981114	0.044285
UBE2O	1.13155	0.0330784
BCKDK	1.07434	0.0443698
OXSM	1.10426	0.0444318
MYO5A	0.510344	0.0445288
IRF3	0.989764	0.0447594
SEC16A	0.761884	0.044832
GPR107	1.05425	0.0453915
SLC12A7	1.12213	0.0459026
FBXO7	1.0079	0.0459533
ATP6V1D	1.11856	0.046103
CBLC	0.976341	0.0463177
NUCB2	1.49588	0.0295891
LARP1	1.14119	0.0325041
TUFT1	0.907292	0.0480745
MTOR	0.771455	0.0482461
OTUD6B	0.824576	0.0482536
CDK5	1.94016	0.030863
COX4I1	-0.276703	0.0356716
CLNS1A	1.62585	0.0331111
PTPN1	1.59337	0.049076
KYNU	1.49036	0.0415675
IPO4	1.42142	0.0204556
NDE1	1.17033	0.0477331
NDEL1	1.17476	0.0478221
TLDC1	1.52756	0.0354564
NUP43	1.5161	0.0358691
BCL2L13	1.48845	0.0372487
CRTAP	1.84237	0.0228589
JCHAIN	-0.941168	0.0491377
RALYL	-1.77763	0.0457942
G6PD	0.479834	0.0282422
CNN2	1.64275	0.0316762
RAVER1	1.40235	0.0419326
SUCLG1	1.50066	0.0311992
MTX2	1.72148	0.0268374
UBE2D4	1.51564	0.0447911
LAMTOR3	1.91129	0.0357446
BAIAP2L1	1.28595	0.0454587
G3BP2	1.65981	0.0282192
SNX6	1.52877	0.0298875
RAC2	1.83327	0.0296557
BAG2	1.97122	0.0296043
POLR1C	1.42825	0.0484619
ESRP1	1.41706	0.0495811
FERMT2	1.5653	0.0335646
PDLIM4	1.67898	0.0463848
RRAS	1.5604	0.0434622
SF1	1.33011	0.0384175
RSU1	1.42404	0.0440281
DUT	1.60081	0.0492825
Supplementary Table 4. B) Differential metabolites from AA BLCA and EA BLCA tissues using targeted metabolomics analysis from Figure 1E.
Metabolites	LogFoldChange	BH.P-value_ttest
Myristoleic acid	0.256031	0.0423185
ADP	1.44418	0.00109749
Octanoyl Carnitine	0.989078	0.0727266
2-Methylbutyroylcarnitine	-1.23096	0.00680795
Propionyl Carnitine	-0.568036	0.15767
Deoxy carnitine	-0.831732	0.0189211
1-Stearoyl-sn-glycero-3-phosphocholine	2.3575	0.00460258
Acetylcholine	-0.756631	0.0156353
Oleic acid	1.69655	0.0423185
Nicotinamide	-0.616067	0.0149123
4 Hydroxybutyric acid	-0.635411	0.199827
Choline	-0.872277	0.00968581
N, N Dimethyl Glycine/Methyl alanine	-0.882937	0.0377441
Creatinine	-1.12919	0.0621931
Tryptophan	-0.443457	0.200156
Gly-Gly	-0.740358	0.0110669
Isoleucine	-0.185537	0.240604
purine	-0.748562	0.0197359
1-Methyl tryptophan	-1.48828	0.0177665
Glutamyl alanine	-1.32878	0.000254146
Phenyl alanine	-0.50069	0.0252191
Kynurenine	-2.39847	0.000227569
Urea	-0.721535	0.0314804
Tyrosine	0.517451	0.0377441
Dimethyl Arginine	0.716024	0.0336892
N-acetyl-glutamine	0.862574	0.0832066
Glycine	3.17407	0.000960826
7-methylguanosine	1.07571	0.011501
1-Methyl-Histidine	1.54433	0.0197359
2-Aminoheptanoic acid	-2.53156	0.00326468
Methylglutaric acid	1.90409	0.0252191
Ethylmalonate/Methyl Malonate	0.714505	0.024607
Myo-Inositol	0.569153	0.0621931
Nicotinamide ribotide	1.17492	0.011501
Cystathionine	3.68483	2.38769e-05
AMP	0.403874	0.191669
dGMP	0.50765	0.191669
Hypoxanthine	0.647716	0.131734
Adenine	0.508146	0.22889
NAD	1.75166	0.0310231
Glutamine	-0.687869	0.00357526
Glutamic acid	-0.656873	0.00158419
Ketoglutarate	-0.680736	0.0423185
Malate	-0.379906	0.00326468
Citrate	-0.506697	0.162883
Glycerol 3 Phosphate	1.7977	0.0689721
Lactate	-0.465711	0.0252191
Arginine	-0.80163	0.162416
ArginoSuccinic Acid	0.495619	0.00876186
Aspartic acid	-0.285565	0.127662
Erythrose-4-P	1.5891	0.0336892
FBP/GBP	-0.687717	0.202921
Ornithine	-0.497975	0.0621931
Orotate	0.733861	0.0806961
