# Supplementary material for: Mitochondrial reprogramming by activating OXPHOS via glutamine metabolism in African American patients with bladder cancer
Source: JCI Insight. 2024 Sep 10;9(17):e172336. doi: 10.1172/jci.insight.172336 (PMC11385078; doi:10.1172/jci.insight.172336)
Supplement: Supplemental table 5 [file jciinsight-9-172336-s279.xlsx]

## Sheet: Sheet1
Supplementary Table 5. Hallmark pathways from metabolomics analysis between AA BLCA and EA BLCA.
Gene_set_pathways	P-value	BH.P-value_ttest	#genes in universe	#Genes in Gene Set	#genes in comparison	#Genes in Overlap	Overlapped genes
HALLMARK_OXIDATIVE_PHOSPHORYLATION	7.97061e-56	3.26795e-54	45956	200	1567	74	ATP6V1D,HSD17B10,ATP6V1F,HADHA,RETSAT,ATP6V0C,NDUFB7,NDUFB5,IDH3A,NDUFB3,ATP6V1H,NDUFB1,PDHA1,MDH2,MDH1,FH,CYB5R3,NDUFB2,SLC25A12,SLC25A11,NDUFA3,NDUFAB1,NDUFV2,NDUFV1,IDH3B,IDH3G,DLD,ATP6AP1,TCIRG1,ALAS1,GOT2,PDHB,NNT,DLAT,LDHB,NDUFA6,NDUFA7,NDUFA4,NDUFA5,NDUFA2,ATP6V1G1,NDUFA1,IDH2,IDH1,SUPV3L1,OGDH,NDUFA8,NDUFA9,NDUFC2,ATP1B1,ALDH6A1,SUCLG1,ACADSB,CS,ACO2,BDH2,PHYH,OAT,SUCLA2,ATP6V1E1,GLUD1,LD…
HALLMARK_FATTY_ACID_METABOLISM	1.5695e-47	3.21747e-46	45956	158	1567	61	HSD17B10,HSD17B11,RETSAT,NSDHL,ALDH3A2,PDHA1,ALDH3A1,GRHPR,MIF,UBE2L6,GLUL,ACADS,ME1,MDH2,MDH1,GPD2,FH,ADSL,ACSS1,ALDH1A1,GAD2,IDH3B,IDH3G,ACOT2,ACSM3,D2HGDH,HPGD,FASN,PDHB,HSD17B4,LDHA,HSD17B7,TDO2,AADAT,DLD,UGDH,IDH1,IL4I1,GAPDHS,SUCLG1,ALDH9A1,ACOT8,ALDOA,ADH7,BLVRA,ACO2,EHHADH,CYP4A22,HADH,CYP4A11,CA2,SUCLA2,ACSL1,BMPR1B,ACSL4,ACSL5,RDH16,ADH1C,ODC1,GPD1,HIBCH,
HALLMARK_XENOBIOTIC_METABOLISM	4.5542e-35	6.22407e-34	45956	200	1567	56	AOX1,GSS,GSR,GNMT,RETSAT,ALDH3A1,LCAT,EPHA2,NQO1,CYP2E1,TDO2,FBP1,PINK1,PYCR1,XDH,GAD1,AKR1C2,AKR1C3,TAT,ENPEP,PAPSS2,HSD11B1,PC,ACSM1,HPRT1,GCLC,SHMT2,ALAS1,HSD17B2,SLC22A1,ASL,ENTPD5,DHPS,UGDH,IDH1,PTGR1,BCAT1,KYNU,ALDH9A1,DDC,BLVRB,GART,ACO2,MCCC2,ADH7,ADH5,MTHFD1,ARG1,ARG2,ALDH2,ADH1C,PDK4,CA2,SLC1A5,AHCY,TYR,
HALLMARK_GLYCOLYSIS	5.69773e-33	5.84018e-32	45956	200	1567	54	AK3,FBP2,NSDHL,TALDO1,GNE,EGFR,MIF,P4HA2,P4HA1,ME1,MDH2,MDH1,ME2,SLC25A13,PRPS1,PLOD2,TKTL1,PLOD1,NT5E,GCLC,PFKP,PC,PYGB,MERTK,AURKA,GOT2,GOT1,PYGL,LDHA,PGK1,DLD,HK2,IDH1,GAPDHS,GALE,ALDH9A1,CTH,ALDH7A1,ALDOA,LDHC,ALDOB,EGLN3,MIOX,ANG,BPNT1,GALK1,GALK2,PFKFB1,AK4,MET,PDK3,AKR1A1,GFPT1,PKM,
HALLMARK_MTORC1_SIGNALING	6.3219e-28	5.18396e-27	45956	200	1567	49	ATP6V1D,GSR,DHFR,GLA,NAMPT,ASNS,UBE2D3,P4HA1,ME1,RRM2,BUB1,GSK3B,CTH,PSAT1,MTHFD2L,DDX39A,PLOD2,HPRT1,GCLC,PLK1,PFKL,AURKA,GOT1,LDHA,PGK1,ACACA,HK2,QDPR,IDH1,BCAT1,GAPDH,SORD,MCM4,MCM2,PHGDH,ACLY,ALDOA,DHCR7,SHMT2,GMPS,EGLN3,MAP2K3,MTHFD2,ACSL3,SLC7A11,AK4,PDK1,PNP,SLC1A5,
HALLMARK_ADIPOGENESIS	4.20613e-24	2.87419e-23	45956	200	1567	45	MAP4K3,ACADS,RETSAT,TALDO1,NDUFB7,DHCR7,ALDOA,ME1,MDH2,GPD2,NDUFAB1,GPAM,IDH3G,CMPK1,ARAF,TKT,PFKL,LPCAT3,GPHN,SLC25A1,IDH3A,NDUFA5,PIM3,DLD,UCK1,QDPR,IDH1,ATP1B3,CHUK,SUCLG1,SLC1A5,CS,ACO2,MCCC1,PHYH,HADH,ADCY6,AK2,PFKFB3,MYLK,ALDH2,NDUFS3,DLAT,ACLY,HIBCH,
HALLMARK_HYPOXIA	9.49232e-19	5.55979e-18	45956	200	1567	39	GRHPR,AMPD3,EGFR,GAPDH,MIF,P4HA2,TGM2,P4HA1,FBP1,ATP7A,SLC25A1,PKLR,LDHA,MAP3K1,PFKP,PRKCA,PFKL,PYGM,PHKG1,PGK1,SIAH2,PIM1,HK2,GCK,HK1,GAPDHS,TIPARP,ALDOA,ALDOC,ALDOB,NAGK,GALK1,PFKFB3,AK4,PDK1,NEDD4L,PDK3,TKTL1,LDHC,
HALLMARK_PI3K_AKT_MTOR_SIGNALING	1.16501e-18	5.97068e-18	45956	105	1567	29	MKNK2,MKNK1,EGFR,UBE2D3,MAP3K7,RIPK1,AKT1,LCK,MAPK10,RAF1,CAMK4,MAPK1,MAPK8,MAPK9,IRAK4,ACACA,PIKFYVE,PRKCB,PRKAA2,MAP2K3,RPS6KA1,RPS6KA3,ADCY2,UBE2N,GSK3B,PDK1,CDK4,PAK4,CSNK2B,
HALLMARK_BILE_ACID_METABOLISM	6.97921e-15	3.17942e-14	45956	112	1567	26	PECR,HSD17B11,GNMT,RETSAT,BBOX1,ALDH1A1,GCLM,NEDD4,PFKM,PHYH,HSD17B4,HSD17B6,IDH2,IDH1,ALDH8A1,ALDH9A1,SLC27A5,SLC27A2,NUDT12,PIPOX,ACSL1,AGXT,ACSL5,HSD3B7,HSD3B1,LCK,
HALLMARK_SPERMATOGENESIS	1.39657e-14	5.72594e-14	45956	135	1567	28	TALDO1,SIRT1,PGS1,BUB1,GAD1,NEK2,TKTL1,CAMK4,GRM8,AURKA,PGK2,PHKG2,LDHC,PDHA2,NOS1,ART3,TSSK2,GAPDHS,PARP2,MAST2,CHFR,CSNK2A2,IP6K1,DDX25,OAZ3,DDX4,BRAF,CFTR,
HALLMARK_E2F_TARGETS	6.76972e-14	2.52326e-13	45956	200	1567	33	BUB1B,PLK1,PLK4,PRKDC,RRM2,CIT,DCK,CTPS1,DDX39A,PAICS,LIG1,AURKB,WEE1,CHEK2,CHEK1,MCM7,MCM6,MCM5,MCM4,MCM3,MCM2,TK1,AURKA,SHMT1,MTHFD2,NME1,AK2,PRPS1,ATAD2,MELK,CDK4,UBE2S,UBE2T,
HALLMARK_ESTROGEN_RESPONSE_LATE	3.85977e-13	1.31876e-12	45956	200	1567	32	CKB,ALDH3A2,GLA,PLK4,RET,DHCR7,MAPK13,ASS1,PAPSS2,HPRT1,ATP2B4,FRK,CHPT1,JAK2,TH,JAK1,FDFT1,ITPK1,ALDH3B1,SIAH2,UGDH,IDH2,SORD,GALE,AMFR,BLVRB,FGFR3,SLC27A2,SGK1,SLC16A1,CA2,IMPA2,
HALLMARK_DNA_REPAIR	9.36426e-12	2.95334e-11	45956	150	1567	26	ERCC2,ERCC3,NT5C,IMPDH2,RRM2B,LIG1,NUDT9,UMPS,APRT,TK2,NME4,ADCY6,NME1,NME3,AK3,PNP,AK1,TAF9,CMPK2,ITPA,PDE6G,CANT1,DGUOK,GUK1,PDE4B,HPRT1,
HALLMARK_G2M_CHECKPOINT	1.12237e-11	3.28693e-11	45956	200	1567	30	PLK1,PRPF4B,PLK4,SLC7A1,MAPK14,KATNA1,ABL1,ODC1,CDC7,NEK2,DDX39A,AURKA,AURKB,LIG3,CDK4,CHEK1,BUB1,WRN,UCK2,MCM6,MCM5,MCM3,MCM2,ATRX,G3BP1,PBK,RPS6KA5,UBE2C,DTYMK,UBE2S,
HALLMARK_PEROXISOME	4.62066e-11	1.26298e-10	45956	104	1567	21	SIAH1,HSD11B2,HSD17B11,VPS4B,RETSAT,CTPS1,EHHADH,IDH1,ACSL1,ERCC3,ACSL4,ACSL5,CDK7,HSD3B7,ALDH9A1,ACOT8,IDH2,CTBP1,HSD17B4,ALDH1A1,SLC27A2,
HALLMARK_ANDROGEN_RESPONSE	1.59494e-10	4.08704e-10	45956	100	1567	20	UBE2I,GSR,UBE2J1,SGK1,AKT1,ACSL3,PTK2B,HPGD,SORD,CAMKK2,BMPR1B,RPS6KA3,CDK6,MERTK,GPD1L,STK39,MAK,STEAP4,HSD17B14,ALDH1A3,
HALLMARK_MYC_TARGETS_V1	2.79559e-10	6.7423e-10	45956	200	1567	28	UBE2L3,RRM1,DHX15,ODC1,CAD,NDUFAB1,PRPS2,CTPS1,RUVBL2,HPRT1,DDX18,GOT2,CDK4,LDHA,PGK1,UBE2E1,MCM7,MCM6,MCM5,MCM4,UBA2,MCM2,SRPK1,DDX21,NME1,G3BP1,IMPDH2,EIF4A1,
HALLMARK_UV_RESPONSE_DN	7.8016e-10	1.77703e-09	45956	144	1567	23	PDGFRB,TGFBR2,PIK3CD,SLC7A1,MAPK14,BMPR1A,AKT3,MAP2K5,ATP2C1,NEK7,CDK13,FYN,DYRK1A,ERBB2,ACVR2A,IGF1R,PRKCA,PRKCE,ATP2B1,ATRX,ATP2B4,KIT,MET,
HALLMARK_ESTROGEN_RESPONSE_EARLY	1.31317e-09	2.83368e-09	45956	200	1567	27	TGM2,GLA,SLC7A2,NADSYN1,RET,DHCR7,ALDH3B1,ABAT,PAPSS2,CHPT1,FASN,JAK2,FDFT1,ITPK1,IGF1R,SIAH2,FRK,AMFR,TIPARP,BLVRB,SLC27A2,ADCY1,SLC16A1,ADCY9,NAV2,CANT1,SLC1A1,
HALLMARK_CHOLESTEROL_HOMEOSTASIS	3.22215e-09	6.60541e-09	45956	74	1567	16	NSDHL,ADH4,ACSS2,GLDC,PMVK,DHCR7,CTNNB1,CBS,PDK3,MVD,FASN,ALDOC,MVK,FDFT1,CHKA,HSD17B7,
HALLMARK_MYOGENESIS	5.91518e-09	1.10237e-08	45956	200	1567	26	SPHK1,ERBB3,CKM,NQO1,AKT2,MAPK12,FOXO4,CKB,ATP6AP1,PC,PFKM,NAV2,DMPK,DAPK2,NOS1,EPHB3,CAMK2B,ACHE,SIRT2,ADCY9,CKMT2,AK1,ACSL1,MYLK,PYGM,EIF4A2,
HALLMARK_INTERFERON_GAMMA_RESPONSE	5.91518e-09	1.10237e-08	45956	200	1567	26	CD38,IFIH1,IDO1,LAP3,NAMPT,GPR18,RIPK1,LATS2,RIPK2,DDX58,DHX58,CMPK2,PFKP,JAK2,PNPT1,PIM1,TRIM25,DDX60,PLA2G4A,UBE2L6,MTHFD2,PNP,PARP14,EIF2AK2,PARP12,PDE4B,
HALLMARK_MYC_TARGETS_V2	6.05465e-08	1.07931e-07	45956	58	1567	13	HK2,PRMT3,MAP3K6,PLK4,DDX18,SORD,PLK1,MCM5,MCM4,CDK4,SLC29A2,SUPV3L1,FARSA,
HALLMARK_REACTIVE_OXYGEN_SPECIES_PATHWAY	6.78727e-08	1.15949e-07	45956	49	1567	12	NDUFA6,EGLN2,GSR,ERCC2,NDUFB4,GCLC,NQO1,NDUFS2,GCLM,FES,OXSR1,PFKP,
HALLMARK_INTERFERON_ALPHA_RESPONSE	1.81797e-07	2.98147e-07	45956	97	1567	16	IFIH1,LAP3,PARP9,DHX58,TRIM25,PARP14,EIF2AK2,PARP12,PNPT1,UBE2L6,UBA7,RIPK2,DDX60,MOV10,TRIM5,CMPK2,
HALLMARK_TGF_BETA_SIGNALING	2.15554e-07	3.39912e-07	45956	54	1567	12	SMURF1,TGFBR1,SMURF2,ACVR1,HIPK2,TRIM33,MAP3K7,UBE2D3,CTNNB1,BMPR1A,BMPR2,CDK9,
HALLMARK_HEME_METABOLISM	4.15152e-07	6.30416e-07	45956	200	1567	23	SLC6A9,BMP2K,P4HA2,NEK7,GCLM,GCLC,PC,ALAS2,ASNS,NNT,MARK3,ALDH6A1,GDE1,BLVRB,BLVRA,GMPS,MAP2K3,EIF2AK1,CA2,ACSL6,SLC7A11,FTCD,TYR,
HALLMARK_UV_RESPONSE_UP	5.01735e-07	7.34684e-07	45956	158	1567	20	DDX21,ATP6V1F,CYB5R1,ATP6V1C1,CA2,PRKCD,CDC34,ASNS,RET,NTRK3,ALAS1,PPAT,PRKACA,PARP2,MARK2,ALDOA,LYN,GLS,CHKA,TYRO3,
HALLMARK_COMPLEMENT	5.58741e-06	7.63612e-06	45956	200	1567	21	PLA2G4A,SRC,KYNU,SIRT6,PIM1,CA2,LAP3,GPD2,FYN,PRKCD,PIK3CG,PLA2G7,DGKH,DYRK2,JAK2,ANG,PIK3CA,ME1,LYN,RAF1,LCK,
HALLMARK_ALLOGRAFT_REJECTION	5.58741e-06	7.63612e-06	45956	200	1567	21	ACVR2A,NOS2,ITK,UBE2N,BCAT1,PRKCB,EGFR,MAP3K7,PRKCG,UBE2D1,IKBKB,AKT1,DYRK3,RIPK2,JAK2,ZAP70,ACHE,LYN,FGR,LCK,NME1,
HALLMARK_IL2_STAT5_SIGNALING	1.767e-05	2.29268e-05	45956	199	1567	20	PRKCH,IGF1R,HUWE1,UMPS,PIM1,HK2,CA2,UCK2,NT5E,TGM2,ODC1,HIPK2,P4HA1,BMPR2,SLC29A2,PNP,SLC1A5,ENPP1,MAPKAPK2,AHCY,
HALLMARK_INFLAMMATORY_RESPONSE	1.90125e-05	2.29268e-05	45956	200	1567	20	ACVR2A,PDE4B,ACVR1B,RAF1,EIF2AK2,SLC7A2,NAMPT,SPHK1,SLC7A1,ATP2B1,RIPK2,RNF144B,AXL,IRAK2,LYN,ATP2C1,ROS1,LCK,SLC1A2,MET,
HALLMARK_P53_PATHWAY	1.90125e-05	2.29268e-05	45956	200	1567	20	SPHK1,IRAK1,RETSAT,ACVR1B,MKNK2,AK1,PLK2,EPHA2,HINT1,SLC3A2,NUDT15,GLS2,ABAT,SLC7A11,MDM2,DGKA,MAPKAPK3,PLK3,LDHB,STEAP3,
HALLMARK_KRAS_SIGNALING_DN	1.90125e-05	2.29268e-05	45956	200	1567	20	NOS1,AKR1B10,CAMK1D,SLC38A3,TGM1,CKM,EPHA5,CPB1,PRODH,MTHFR,BMPR1B,MAST3,SLC29A3,SGK1,SPHK2,ATP6V1B1,NUDT11,HSD11B2,FGFR3,ATP4A,
HALLMARK_UNFOLDED_PROTEIN_RESPONSE	0.000490716	0.000574839	45956	113	1567	12	MTHFD2,DDX10,EIF2AK3,ASNS,PSAT1,EIF4A3,ATP6V0D1,EIF4A2,EIF4A1,ALDH18A1,ERN1,CNOT4,
HALLMARK_APICAL_JUNCTION	0.000541696	0.000616932	45956	200	1567	17	HADH,DHX16,PTK2,AKT3,SRC,PIK3CB,EGFR,WNK4,MAPK14,AKT2,MAP4K2,ATP1A3,MAPK11,MAPK13,CDK8,MVD,TAOK2,
HALLMARK_MITOTIC_SPINDLE	0.00139954	0.00155084	45956	199	1567	16	PIF1,NEK2,PLK1,KATNA1,ROCK1,MARK4,MAP3K11,LATS1,CSNK1D,AURKA,TAOK2,ABL1,BUB1,STK38L,BCR,MID1,
HALLMARK_KRAS_SIGNALING_UP	0.00377107	0.00406879	45956	200	1567	15	EPHB2,CA2,HKDC1,ARG1,MAP3K1,CBL,TPH1,AKT2,PRKG2,F13A1,FLT4,HSD11B1,GFPT2,ALDH1A2,ALDH1A3,
HALLMARK_PROTEIN_SECRETION	0.0055507	0.00583536	45956	96	1567	9	RPS6KA3,VPS4B,GLA,EGFR,ATP6V1H,MAPK1,ATP1A1,ATP6V1B1,ATP7A,
HALLMARK_TNFA_SIGNALING_VIA_NFKB	0.00904358	0.00926967	45956	200	1567	14	DDX58,KYNU,SGK1,PFKFB3,PLK2,NAMPT,SPHK1,IFIH1,MAP2K3,RIPK2,TIPARP,ATP2B1,PDE4B,GFPT2,
HALLMARK_APOPTOSIS	0.00941584	0.00941584	45956	161	1567	12	CD38,PDGFRB,PTK2,RETSAT,ERBB3,ERBB2,ROCK1,CTNNB1,GSR,WEE1,CTH,PAK1,
