# Supplementary material for: Mitochondrial reprogramming by activating OXPHOS via glutamine metabolism in African American patients with bladder cancer
Source: JCI Insight. 2024 Sep 10;9(17):e172336. doi: 10.1172/jci.insight.172336 (PMC11385078; doi:10.1172/jci.insight.172336)
Supplement: Supplemental table 6 [file jciinsight-9-172336-s280.xlsx]

## Sheet: Sheet2
Supplementary Table 6. Gene set enrichment analysis between AA BLCA [n=23; based on race(black)] and EA BLCA [n= 327; based on race(white)] from TCGA. (Note: Hallmark pathways with FDR<0.25 are represented)
Pathway	NES	NOM p-val	FDR q-val
HALLMARK_E2F_TARGETS	5.85	<0.0001	<0.0001
HALLMARK_G2M_CHECKPOINT	5.51	<0.0001	<0.0002
HALLMARK_MYC_TARGETS_V1	4.57	<0.0001	<0.0003
HALLMARK_MITOTIC_SPINDLE	4.47	<0.0001	<0.0004
HALLMARK_DNA_REPAIR	3.44	<0.0001	<0.0005
HALLMARK_OXIDATIVE_PHOSPHORYLATION	3.29	<0.0001	<0.0006
HALLMARK_MTORC1_SIGNALING	2.96	<0.0001	<0.0007
HALLMARK_PROTEIN_SECRETION	2.38	<0.0001	0.002
HALLMARK_MYC_TARGETS_V2	2.38	<0.0001	0.002
HALLMARK_UNFOLDED_PROTEIN_RESPONSE	2.29	<0.0001	0.003
HALLMARK_KRAS_SIGNALING_DN	2.26	0.004	0.003
HALLMARK_GLYCOLYSIS	2.16	0.004	0.005
HALLMARK_TGF_BETA_SIGNALING	2	0.004	0.013
HALLMARK_CHOLESTEROL_HOMEOSTASIS	1.98	0.004	0.014
HALLMARK_APICAL_JUNCTION	1.79	0.02	0.033
HALLMARK_PI3K_AKT_MTOR_SIGNALING	1.79	0.024	0.034
HALLMARK_P53_PATHWAY	1.77	0.017	0.034
HALLMARK_SPERMATOGENESIS	1.73	0.02	0.039
HALLMARK_UV_RESPONSE_DN	1.56	0.058	0.084
HALLMARK_ESTROGEN_RESPONSE_LATE	1.43	0.095	0.139
HALLMARK_HYPOXIA	1.36	0.127	0.176
HALLMARK_INFLAMMATORY_RESPONSE	-3.32327	<0.0001	<0.0001
HALLMARK_KRAS_SIGNALING_UP	-3.26576	<0.0001	<0.0001
HALLMARK_PANCREAS_BETA_CELLS	-3.13383	<0.0001	<0.0001
HALLMARK_XENOBIOTIC_METABOLISM	-3.04629	<0.0001	<0.0001
HALLMARK_COAGULATION	-2.92519	<0.0001	<0.0001
HALLMARK_ALLOGRAFT_REJECTION	-2.82344	<0.0001	<0.0001
HALLMARK_INTERFERON_GAMMA_RESPONSE	-2.80359	<0.0001	<0.0001
HALLMARK_COMPLEMENT	-2.60127	<0.0001	0.000306677
HALLMARK_ADIPOGENESIS	-2.55649	<0.0001	0.000272602
HALLMARK_INTERFERON_ALPHA_RESPONSE	-2.5067	<0.0001	0.000584459
HALLMARK_ANGIOGENESIS	-2.3152	0.00191571	0.00142039
HALLMARK_TNFA_SIGNALING_VIA_NFKB	-2.30624	<0.0001	0.00136613
HALLMARK_IL6_JAK_STAT3_SIGNALING	-2.08589	0.00201613	0.00501003
HALLMARK_MYOGENESIS	-2.05541	0.00196464	0.0054442
HALLMARK_PEROXISOME	-1.67758	0.0314961	0.0413355
HALLMARK_FATTY_ACID_METABOLISM	-1.42101	0.0970297	0.125327
HALLMARK_UV_RESPONSE_UP	-1.29531	0.146586	0.192252
HALLMARK_ESTROGEN_RESPONSE_EARLY	-1.23078	0.20404	0.22806
