# Supplementary material for: Mitochondrial reprogramming by activating OXPHOS via glutamine metabolism in African American patients with bladder cancer
Source: JCI Insight. 2024 Sep 10;9(17):e172336. doi: 10.1172/jci.insight.172336 (PMC11385078; doi:10.1172/jci.insight.172336)
Supplement: Supplemental table 7 [file jciinsight-9-172336-s281.xlsx]

## Sheet: Sheet1
Supplementary Table 7. Differential expressed genes from RNA sequencing between AA BLCA vs AA benign/normal. Overlapped altered genes are highlighted in bold which are presented in Supplementary Figure 2D.
S.No	Gene symbol	log2FoldChange	pvalue
1	GRB7	8.15322	1.02248e-09
2	SNX2	7.19094	0.00507357
3	KRT78	7.15494	0.000469027
4	GLIPR1	7.12731	0.000960204
5	DOLK	7.11324	0.0207007
6	MDFIC	7.05523	0.0225921
7	KRT4	6.96978	0.0259632
8	COIL	6.85718	0.00739013
9	SCHIP1	6.73932	0.0118754
10	GYPE	6.73813	0.0125718
11	GAGE1	6.7196	0.0334266
12	ACTR1A	6.70755	0.033747
13	PRAMEF6	6.64982	0.0161992
14	CAPN10	6.52255	0.0176944
15	ATP5G3	6.5211	0.0181571
16	SIGLEC10	6.52031	0.0178469
17	VAX2	6.48458	0.00426953
18	ANKRD27	6.47627	0.0197556
19	MPP3	6.43653	0.0416802
20	LGALS14	6.41048	0.000851296
21	TRHR	6.36238	0.044109
22	RALYL	6.30427	0.00624179
23	RXRG	6.30367	0.0291665
24	VPS4B	6.28491	0.0289153
25	SLC6A18	6.26544	0.0474642
26	PCDH17	6.25757	0.0113714
27	NOC4L	6.19042	0.000595332
28	MAFB	6.18668	0.0314478
29	ZFAND4	6.15397	0.0038332
30	SLC16A6	6.14567	0.0319802
31	ZBTB3	6.01221	0.0395371
32	BAAT	5.954	0.035786
33	SYNGAP1	5.91981	0.0441053
34	CFHR5	5.87576	0.0470977
35	MYCN	5.8589	0.049534
36	GSTM5	5.85137	2.11774e-05
37	ZFP41	5.82568	0.00714588
38	SIGLEC8	5.77185	0.0157414
39	KCNE1	5.64335	0.0257059
40	SLC35F5	5.61226	0.000297246
41	WRB	5.56977	0.000377311
42	SECISBP2	5.55998	0.00202663
43	UTP6	5.55926	0.026057
44	ONECUT3	5.55576	0.00153323
45	SPRR3	5.55082	0.00260177
46	AC104581.1	5.54287	0.00987103
47	OR2L2	5.53264	0.000272006
48	GSTM3	5.52595	0.000126876
49	PLCZ1	5.51729	0.00478563
50	MAP2K6	5.44557	0.0319908
51	LILRA6	5.41708	0.0335102
52	NGFR	5.36363	0.035751
53	WNT7A	5.33005	0.00668876
54	SHOC2	5.28333	0.0253946
55	KRT13	5.28216	0.0157797
56	PRKAR1A	5.21342	0.0461845
57	CEACAM18	5.12418	0.0201306
58	MMP11	5.11723	0.00424873
59	LCA5L	5.09781	0.00616298
60	ASB2	5.05521	0.0458287
61	UTP3	5.03394	0.0460321
62	AKIRIN1	4.97991	0.0315116
63	TIFA	4.88303	0.00290562
64	PYM1	4.84872	0.0258531
65	OR1I1	4.81579	0.0314934
66	TMEM150C	4.69492	0.0398893
67	ENO3	4.67078	3.92195e-06
68	SLC2A3	4.64497	0.046673
69	RGMA	4.62969	0.0102921
70	KIF12	4.54122	0.0142159
71	DNASE1L2	4.50995	0.0117213
72	BID	4.49757	0.0236613
73	CD226	4.48141	0.0400182
74	G3BP1	4.47627	0.0289289
75	IRGQ	4.46383	0.0340329
76	RAX2	4.46234	0.0265385
77	GAD2	4.45597	0.0353068
78	SLC17A6	4.40629	0.0414673
79	ERO1A	4.38686	0.0397127
80	LRRIQ3	4.38029	0.0434583
81	MS4A2	4.32702	0.0245711
82	ASGR1	4.27083	0.0155524
83	SLC3A2	4.24019	0.0281934
84	PAFAH2	4.23032	7.46759e-08
85	USP13	4.14857	0.00395656
86	SPX	4.14631	0.00898881
87	SH3BGR	4.1135	0.0477528
88	KCNK9	4.10832	0.0095199
89	RNF223	4.04904	0.0204916
90	S100A10	4.03325	0.0279215
91	CDK8	4.01604	0.0133875
92	KDELC1	4.00636	0.0234327
93	SUPT20H	3.98514	0.0144618
94	FBXW2	3.95607	0.0413321
95	PFN1	3.91218	0.0163335
96	SVIP	3.91152	0.00631167
97	COL3A1	3.90566	0.00822564
98	XRCC6BP1	3.88417	0.0493369
99	MATN3	3.87208	0.00326324
100	NUDC	3.86818	0.0123974
101	VWA5A	3.86459	0.0498895
102	KRT15	3.80748	0.0313654
103	ZFHX4	3.78967	0.0362046
104	STAB2	3.76304	0.00185762
105	SLC45A1	3.74041	0.0311179
106	TSPAN8	3.71177	0.0108486
107	STPG1	3.68558	0.00613228
108	IKZF2	3.61151	0.00103718
109	TAS2R3	3.59428	0.0374865
110	LZTR1	3.59387	0.0180914
111	PPP2R2C	3.57252	0.00237221
112	CDADC1	3.55897	0.0417543
113	GABRA5	3.55058	0.0120646
114	NDUFB5	3.54513	0.0479227
115	EPHA10	3.53416	0.045812
116	BCKDHA	3.49512	0.0246886
117	SUSD2	3.47871	0.031955
118	TRAF3IP3	3.47013	0.0032492
119	HDLBP	3.46824	0.0485892
120	SYT1	3.4502	0.000225137
121	UTP20	3.39093	0.0292431
122	KIF6	3.38387	0.00179296
123	KCNH8	3.37448	0.00917672
124	BRWD1	3.36538	0.00942865
125	TMEM156	3.36164	0.0493417
126	CHD1	3.33948	0.0103069
127	ARHGEF15	3.33569	0.0255269
128	PAPPA2	3.31945	0.0137864
129	WFDC10B	3.31705	0.0106911
130	DCLK2	3.28525	0.0248702
131	SLC41A1	3.27609	0.000624822
132	RABEPK	3.25303	0.00778921
133	CLCA2	3.2475	0.0368897
134	PRUNE2	3.23984	0.028086
135	ROS1	3.23108	0.00364907
136	POTEJ	3.2309	0.0312869
137	RIOK2	3.1945	0.0232028
138	ACTL7B	3.19169	0.0497785
139	SYNE4	3.15009	0.0426065
140	GPD1	3.14962	0.0180235
141	WFDC9	3.1187	0.045909
142	PASD1	3.10019	0.0297306
143	PLEKHG5	3.09949	0.00263604
144	ZHX3	3.08416	0.0379521
145	ELOVL2	3.07336	0.0193274
146	LGALS8	3.04272	0.00928946
147	LSM14A	3.02775	0.0361363
148	SMIM24	3.01849	0.0494205
149	TRDN	3.01628	0.0236613
150	PLXDC1	2.98725	0.00380032
151	TACC2	2.98063	0.0130464
152	GEN1	2.97286	0.0299961
153	SENP6	2.969	0.00794451
154	LAPTM4A	2.95796	0.04762
155	ATG16L1	2.95203	0.000441559
156	SRSF9	2.94914	0.0269966
157	CACNA1E	2.94828	0.0330261
158	FKBP7	2.92124	0.0361838
159	PAWR	2.86293	0.000374794
160	GRM7	2.8419	0.0279638
161	GOLT1B	2.84135	0.0310596
162	EPHB2	2.83075	0.000911253
163	DYX1C1	2.81507	0.00278354
164	CCDC144NL	2.80962	0.0433987
165	ACAD10	2.78341	0.0446276
166	RNASEH2B	2.77851	0.00589692
167	BPIFC	2.77265	0.00803715
168	SOX17	2.76308	0.0392365
169	KIF17	2.74663	0.0390785
170	PDIK1L	2.73873	0.00163415
171	LIN7B	2.71964	0.0270695
172	MAGEA6	2.71027	0.0356311
173	PPHLN1	2.7095	0.0226825
174	SNRNP70	2.70263	0.0216293
175	SERPINE3	2.65494	0.0442227
176	SVEP1	2.62638	0.0120189
177	NRK	2.61012	0.0249573
178	TRIM63	2.60854	0.000821266
179	PROM1	2.59822	0.0301406
180	SEMA3A	2.5944	0.0233927
181	SPDYE3	2.58796	0.0364825
182	SLC30A2	2.54585	0.002137
183	LYST	2.54483	6.95978e-07
184	EXTL1	2.52947	0.000388655
185	KYNU	2.52824	0.0402521
186	MS4A6A	2.51014	0.0397269
187	PLPPR1	2.5018	0.00880659
188	FAM207A	2.47991	0.0131483
189	SELK	2.46992	0.0279187
190	ZNF26	2.41243	0.00875465
191	PRODH	2.40866	0.00528432
192	ASB13	2.40623	0.0283738
193	PIM3	2.39416	0.0035158
194	LRP12	2.38066	0.0259073
195	ZBTB40	2.36998	0.00229396
196	MED17	2.36816	0.0020496
197	TMEM245	2.36355	0.0130956
198	WAS	2.3623	0.00036808
199	MAPK1	2.34888	0.00238279
200	CELSR2	2.33831	0.0348557
201	LRP4	2.32314	8.98435e-05
202	CADM1	2.31043	0.00664491
203	STK38L	2.3078	0.0076006
204	IFT81	2.28168	0.00386993
205	CAND1	2.26658	0.00614511
206	CLDN9	2.25158	0.0437651
207	KRTAP15-1	2.25137	0.0425713
208	EPPIN	2.24711	0.0249891
209	DSP	2.22723	0.0205297
210	SCNN1B	2.17391	0.0208094
211	AP3S1	2.17127	0.0243857
212	FLRT1	2.13038	0.00246289
213	HMGCS1	2.11646	0.000183893
214	CNOT2	2.10968	0.0495399
215	EDARADD	2.10227	0.000337143
216	ARPC5	2.098	0.0412226
217	WFDC8	2.09743	0.047324
218	AK9	2.09157	0.00115872
219	MON2	2.07104	0.00527589
220	PADI6	2.06858	0.0209282
221	GSDMD	2.06197	0.0188827
222	ZFPM2	2.05416	0.00754728
223	FGD2	2.03893	0.0402377
224	RILP	2.00689	0.0478707
225	SMPD2	1.98657	0.0357697
226	ZC3HC1	1.96673	0.0216253
227	CAPZA2	1.96587	0.0133813
228	TMEM135	1.96481	0.0280265
229	TBC1D3D	1.9412	0.0311494
230	CAST	1.9354	0.0309772
231	ADD2	1.92991	0.00499927
232	AHDC1	1.92529	0.0115491
233	CDO1	1.922	0.00496819
234	MPPED2	1.91276	0.0431452
235	PPP1R12A	1.91006	0.0147187
236	ATP8A2	1.88927	0.00757328
237	CCBE1	1.88917	0.0432153
238	GMNN	1.86571	0.00241005
239	CLIP3	1.86289	0.00751955
240	PAG1	1.85775	0.0100867
241	MAPK8IP2	1.8577	0.0133662
242	UTY	1.83454	0.0387296
243	LNPEP	1.82224	0.0391207
244	ATG12	1.82078	0.00796735
245	ADCY1	1.80303	0.0403778
246	NOSIP	1.8003	0.0138382
247	EYS	1.80024	0.0378007
248	RNF224	1.78341	0.00159312
249	WEE1	1.76782	0.0339673
250	INTS6	1.76451	0.00209392
251	GPKOW	1.76062	0.0211803
252	TEKT5	1.7539	0.0411456
253	ERCC1	1.74267	0.0127343
254	CD163L1	1.73698	0.0443209
255	ZNF577	1.72056	0.035575
256	NMNAT1	1.69984	0.0337113
257	ERCC6L2	1.69129	0.0132013
258	B4GALNT4	1.68198	0.0447188
259	VTCN1	1.67685	0.0154864
260	C12orf40	1.6653	0.0370994
261	HEATR1	1.66473	0.0375688
262	WSB1	1.6643	0.0317163
263	EMP1	1.65251	0.00206069
264	ZNF79	1.63772	0.00681824
265	PAQR7	1.63603	0.00295145
266	AADACL4	1.63342	0.0172151
267	C16orf87	1.62972	0.012059
268	ENC1	1.6179	0.0287161
269	CACNA1I	1.6003	0.0335928
270	SCIN	1.59351	0.0243234
271	PPCS	1.58828	0.0384397
272	MGME1	1.58735	0.0278847
273	INSM1	1.58702	0.0300464
274	DUSP21	1.58371	0.0376962
275	ESPN	1.55839	0.0317577
276	CD83	1.54859	0.00088039
277	RNF208	1.54739	0.00294749
278	TTN	1.54506	0.0433939
279	KRAS	1.51901	0.0458049
280	ELP6	1.51253	0.0257957
281	ADRBK2	1.51092	0.0173733
282	EPHB4	1.50495	0.0307719
283	MAPK3	1.49029	0.0154894
284	RHBDF1	1.46733	0.000788174
285	HEBP2	1.45393	0.0302751
286	FAM166A	1.44414	0.0146404
287	USP22	1.44375	0.0466001
288	ZNF235	1.44149	0.0226473
289	KRT12	1.44064	0.0162265
290	MXRA8	1.43991	0.0432739
291	RP11-574F21.3	1.4396	0.0014793
292	KRTAP13-4	1.43555	0.0438974
293	NELFB	1.42742	0.0101684
294	JAG1	1.42685	0.00309463
295	TMCC2	1.41887	0.00500991
296	ELP4	1.40859	0.0277578
297	SLC9A3	1.39319	0.036004
298	FOLH1	1.3929	0.0450693
299	RALBP1	1.38988	0.00888165
300	TUBB4B	1.38096	0.0148121
301	SWT1	1.37003	0.00435584
302	PRICKLE1	1.35886	0.0275066
303	DDX11	1.35033	0.0155258
304	EMP2	1.34776	0.00749703
305	IGSF3	1.32845	0.017647
306	GPT2	1.32426	0.0462679
307	FAM69B	1.31679	0.0492858
308	PPIG	1.31387	0.00282165
309	GPR160	1.30297	0.000894036
310	CDC45	1.29863	0.0358205
311	SLC34A3	1.29441	0.0125436
312	SOX4	1.28913	0.0426573
313	TOR4A	1.28879	0.0316473
314	LDB1	1.28075	0.0451544
315	LRP2	1.27476	0.0334984
316	TMEM89	1.25606	0.0487637
317	RP11-736N17.11	1.25252	0.0139181
318	ATF7IP2	1.24754	0.015448
319	SLX4IP	1.24365	0.0153514
320	GPR20	1.23913	0.0245428
321	DNAJA2	1.2289	0.0397755
322	RP11-347C12.3	1.21727	0.00534811
323	ARSB	1.21471	0.0181136
324	GRIP2	1.19688	0.0161838
325	C11orf30	1.19187	0.011523
326	CA5A	1.18566	0.0462944
327	RPL11	1.18287	0.0040834
328	C1orf189	1.15326	0.021143
329	TMEM82	1.15249	0.0181976
330	ALDH9A1	1.15107	0.0273404
331	PSMF1	1.15078	0.00923286
332	DMC1	1.14661	0.0121914
333	BTBD3	1.1438	0.034892
334	C9orf173	1.13823	0.0473371
335	GRTP1	1.13164	0.0493732
336	ANO4	1.13061	0.0318963
337	PLEKHA3	1.12881	0.00357227
338	C9orf172	1.12769	0.0496937
339	NUP107	1.12537	0.0223834
340	TMEM8A	1.1142	0.02278
341	PLAGL2	1.1112	0.013334
342	TBX6	1.10463	0.0170267
343	PRPSAP2	1.0984	0.0232409
344	ARSA	1.09535	0.0492973
345	SLC6A6	1.07174	0.0429848
346	PTPRR	1.07128	0.00106796
347	E2F3	1.07071	0.0373286
348	KCTD21	1.07006	0.00304469
349	EMC1	1.06546	0.0182383
350	LRTM2	1.06109	0.0269523
351	ATHL1	1.05874	0.0348531
352	BRIX1	1.04788	0.00896358
353	RPS6KA1	1.04605	0.0375813
354	CIB4	1.04312	0.0255479
355	BSDC1	1.03163	0.0328676
356	IL13RA1	1.02866	0.0406462
357	ABCA4	1.01846	0.0102101
358	USP31	1.01173	0.0432967
359	NDRG3	1.0091	0.0116684
360	FAM107B	1.00817	0.0484147
361	KRTAP17-1	1.00332	0.0488338
362	DPP6	0.99967	0.0192982
363	CACNA2D4	0.983194	0.0167589
364	NAA40	0.970167	0.0315174
365	MPZ	0.968489	0.0395968
366	RAB19	0.962057	0.0391802
367	FAM65B	0.956221	0.0393011
368	ZNF71	0.955976	0.0101148
369	TAF3	0.953412	0.00807867
370	IQCK	0.953119	0.0223015
371	C7orf43	0.949557	0.00909078
372	MDK	0.936169	0.0164666
373	TMEM11	0.932657	0.0182534
374	MYLK3	0.931826	0.0228439
375	NSFL1C	0.930176	0.0166371
376	FCRLB	0.926825	0.0117186
377	METTL7A	0.925919	0.0280073
378	TMEM235	0.919891	0.0252636
379	TMEM212	0.917696	0.0411541
380	RNF8	0.908422	0.0304846
381	DENND3	0.906879	0.0188237
382	DHRS7B	0.904078	0.0213427
383	PHC3	0.903085	0.0478789
384	FAM98C	0.902433	0.0227645
385	CTSW	0.902409	0.0186107
386	PPBP	0.897628	0.0120034
387	BTBD6	0.887618	0.0406611
388	PMVK	0.886636	0.00787742
389	RP5-1187M17.10	0.885729	0.00988237
390	MUC4	0.881681	0.0318886
391	DNMBP	0.867612	0.0247493
392	COL8A2	0.862352	0.0405053
393	CSNK2A1	0.860335	0.0048475
394	CRB2	0.859526	0.0152324
395	KRT84	0.849651	0.0061999
396	PISD	0.836397	0.00601075
397	SERHL2	0.836128	0.0344954
398	DSE	0.828894	0.0192347
399	C11orf68	0.821209	0.034908
400	DHDDS	0.819932	0.00825711
401	PARS2	0.81784	0.0432451
402	CMIP	0.80154	0.031136
403	NUP153	0.801463	0.0192441
404	C6orf106	0.797825	0.0163908
405	PPM1K	0.782095	0.0292749
406	TFCP2	0.772549	0.0153445
407	FKBP1A	0.770776	0.0116439
408	ZNF30	0.75761	0.0299583
409	INTS7	0.749622	0.0318163
410	JARID2	0.744781	0.0300922
411	ARID2	0.742874	0.0490759
412	LMBR1	0.73924	0.0257885
413	GYS1	0.733406	0.00435881
414	SLFN14	0.724617	0.0103163
415	KIAA1549	0.723846	0.0371719
416	ADAM17	0.708714	0.0421794
417	CHST6	0.704927	0.0422564
418	CUL7	0.698598	0.0283416
419	KDM1B	0.695708	0.0495632
420	DHX9	0.693213	0.0131613
421	GPR88	0.673719	0.0313249
422	CACNG8	0.667311	0.0461991
423	HAT1	0.647574	0.0305739
424	ZBTB8B	0.642856	0.00115036
425	ZSCAN20	0.6286	0.0168784
426	SEC14L2	0.618974	0.00668159
427	SEZ6	0.616157	0.0328782
428	EXOG	0.616001	0.0140524
429	GALNT2	0.601906	0.0052061
430	RICTOR	0.591887	0.0479988
431	TCEA3	0.586898	0.0118963
432	PPP4R1	0.584504	0.0356346
433	SLC25A25	0.582387	0.0300579
434	DNAJC21	0.582103	0.0154303
435	VCAM1	0.576422	0.0329658
436	CASZ1	0.56806	0.0198529
437	SPIB	0.55723	0.0266059
438	MBTPS1	0.554953	0.0177411
439	AFF3	0.547352	0.0461009
440	PALB2	0.528331	0.0198258
441	PEX14	0.526165	0.03431
442	ZNF567	0.519019	0.0462742
443	RUNX1	0.511674	0.0426171
444	ARFGAP2	0.497365	0.0329194
445	RREB1	-0.323634	0.039116
446	HTT	-0.449306	0.00589855
447	ULK4	-0.469321	0.0387287
448	ZNF106	-0.502077	0.0114348
449	MCM6	-0.50291	0.0399149
450	DALRD3	-0.504205	0.0456097
451	RIC1	-0.514559	0.0223105
452	FRMD4A	-0.541243	0.0376763
453	LRRFIP2	-0.546402	0.0377246
454	ANKLE1	-0.552252	0.0387953
455	ASIC4	-0.553017	0.0225828
456	KDM4B	-0.558227	0.0297359
457	GJC1	-0.5645	0.0163192
458	LL0XNC01-16G2.1	-0.570761	0.0444505
459	CYP4F22	-0.571561	0.0345513
460	LHCGR	-0.572638	0.0346386
461	GOLGA4	-0.590616	0.0482286
462	TCTN1	-0.599207	0.0396711
463	SRF	-0.613557	0.0141589
464	NUTF2	-0.61362	0.0433244
465	CNDP1	-0.625642	0.0077681
466	CACTIN	-0.626418	0.0349763
467	KIF5C	-0.628002	0.0447864
468	SEMA3G	-0.636671	0.0351561
469	SLC9A3R2	-0.644716	0.0423567
470	PLCB2	-0.653588	0.015664
471	DEPDC1B	-0.663765	0.0481483
472	MBOAT2	-0.66793	0.021644
473	ZNF788	-0.670537	0.0188197
474	RTBDN	-0.675109	0.0454506
475	ZNF783	-0.689863	0.0451311
476	TK2	-0.691637	0.0467714
477	RD3L	-0.699377	0.00999255
478	RNASEH2A	-0.699617	0.030949
479	CCDC94	-0.702975	0.0388693
480	ZNF554	-0.706544	0.0481109
481	DPP9	-0.707813	0.0256753
482	ASPG	-0.711033	0.0415217
483	SH3PXD2B	-0.719544	0.00342755
484	ZNF44	-0.72168	0.0300826
485	CATSPERB	-0.737971	0.0171874
486	HOXB9	-0.739559	0.00637088
487	STARD9	-0.749163	0.0261979
488	RNH1	-0.75027	0.023864
489	FA2H	-0.756618	0.0341721
490	NBPF20	-0.758231	0.0356678
491	TEX264	-0.766064	0.00868519
492	CRTAP	-0.766134	0.0390157
493	NYAP1	-0.766834	0.0286024
494	SLC4A2	-0.767134	0.0240206
495	ZNF879	-0.769498	0.0174174
496	XAB2	-0.769899	0.030333
497	TTC17	-0.774996	0.0465544
498	TUSC2	-0.775846	0.0203187
499	SCN5A	-0.781408	0.0205551
500	STC2	-0.781415	0.0176176
501	C3orf80	-0.796408	0.0205976
502	ORAI2	-0.800079	0.0198162
503	ACO1	-0.802082	0.0395733
504	KIAA0895L	-0.803747	0.0306657
505	PI4K2B	-0.811711	0.0446583
506	SPSB4	-0.815468	0.0151585
507	TMEM198	-0.816525	0.025576
508	SIRT3	-0.820143	0.00361752
509	FER1L5	-0.824988	0.0287921
510	CCDC89	-0.829476	0.0126448
511	PGS1	-0.839779	0.0307374
512	CDX4	-0.8424	0.0114203
513	ALX4	-0.843965	0.0436506
514	TIMELESS	-0.846226	0.0187413
515	MAN2B2	-0.847473	0.00303423
516	JMJD7	-0.849431	0.0350576
517	PSG1	-0.849928	0.0470515
518	ZNF212	-0.850297	0.0424744
519	TCP10	-0.852215	0.0208696
520	AKAP6	-0.854907	0.0116814
521	JAK2	-0.856284	0.0255534
522	PLEKHH2	-0.858077	0.0282032
523	PCID2	-0.859243	0.0147534
524	MAMSTR	-0.863789	0.0347673
525	LA16c-380H5.3	-0.869358	0.0361205
526	ZNF19	-0.872504	0.0400387
527	ZNF721	-0.87752	0.0041025
528	PCGF6	-0.882441	0.0310073
529	PTDSS2	-0.883541	0.0211666
530	MSANTD1	-0.886488	0.00996767
531	TIMM44	-0.894852	0.0293698
532	RD3	-0.90274	0.0171029
533	JAG2	-0.90367	0.0314094
534	CCDC134	-0.906779	0.0397999
535	ZKSCAN4	-0.910372	0.0231781
536	TMEM106A	-0.91171	0.0151606
537	FBXO10	-0.918072	0.0354205
538	PPP1R3G	-0.918697	0.0342368
539	USP4	-0.926005	0.000175872
540	NDUFS8	-0.927025	0.0357411
541	FAM114A1	-0.927133	0.0178358
542	ANKRD34B	-0.931165	0.0154962
543	FAF2	-0.939511	0.00789926
544	TMEM131	-0.950598	0.0134894
545	PXDC1	-0.955137	0.0469803
546	C1orf56	-0.958909	0.0111173
547	BTG4	-0.964528	0.0383252
548	C19orf44	-0.973846	0.00518852
549	NYNRIN	-0.974584	0.033341
550	ACSS1	-0.975326	0.0150663
551	FEZ2	-0.980779	0.0433844
552	IMPAD1	-0.981017	0.0344546
553	RGS22	-0.984313	0.0309476
554	RFC2	-0.9866	0.0495104
555	UTRN	-0.994943	0.028199
556	MPP5	-0.995449	0.0033607
557	HFE	-1.00136	0.0195517
558	ARHGEF3	-1.00514	0.0177245
559	PIP5K1C	-1.01529	0.0300297
560	GIGYF2	-1.02052	0.0470506
561	MIB1	-1.04302	0.0351566
562	PKMYT1	-1.04566	0.0160828
563	UGT8	-1.05076	0.00814337
564	PGF	-1.05362	0.0243745
565	NEK1	-1.06127	0.0366672
566	ACP2	-1.06799	0.013727
567	LRCOL1	-1.07494	0.000419551
568	EBF1	-1.07626	0.00847071
569	PLIN3	-1.07798	0.0210683
570	RP11-546B8.6	-1.07911	0.0237635
571	OGFRL1	-1.08134	0.0167382
572	UBR1	-1.08435	0.00804908
573	PTRF	-1.08835	0.0493238
574	NAP1L2	-1.09035	0.000576104
575	HACD4	-1.09161	0.020644
576	RSPH6A	-1.09404	0.0343642
577	SPIN2A	-1.09483	0.0346275
578	KCTD7	-1.10994	0.0280409
579	CBLN2	-1.11059	0.0150929
580	ATP1B1	-1.11244	0.0236765
581	CNNM1	-1.11754	0.0363396
582	EPHX1	-1.12549	0.0467358
583	C7orf55	-1.13091	0.0447816
584	PAK6	-1.13337	0.0346797
585	C19orf71	-1.13394	0.0407279
586	LRWD1	-1.14187	0.0294659
587	SHB	-1.1439	0.0423238
588	TMEM8B	-1.14529	0.0267386
589	ERLIN1	-1.15153	0.000623749
590	OR8S1	-1.17915	0.00424988
591	DNAJB1	-1.1822	0.0200992
592	ACPP	-1.18414	0.00273145
593	FUBP3	-1.18868	0.0222061
594	XKR7	-1.19066	0.0425794
595	MID2	-1.19111	0.0330068
596	TDRD9	-1.19551	0.0495488
597	GEMIN6	-1.19815	0.0232306
598	OSBPL11	-1.21227	0.0293996
599	RP1L1	-1.21415	0.0174392
600	ARHGEF10	-1.21637	0.014875
601	AC104057.1	-1.2247	0.0125742
602	CFAP36	-1.23406	0.0228438
603	MDFI	-1.2361	0.014852
604	ZNF571	-1.23789	0.0363634
605	PTPRS	-1.2387	0.0270212
606	SOS2	-1.24043	0.00218601
607	GFPT1	-1.24607	0.0405016
608	NLRC3	-1.24769	0.0323759
609	NOX1	-1.24941	0.0205053
610	MXD1	-1.24956	0.0302758
611	MRPL10	-1.25104	0.0137791
612	NRXN3	-1.26222	0.045022
613	MAPKAPK3	-1.26847	0.0381897
614	VAMP8	-1.27241	0.038746
615	CASC5	-1.27971	0.0240155
616	KLHL10	-1.28128	0.0175102
617	STAT4	-1.28259	0.00800205
618	TBX21	-1.28602	0.00447355
619	IGF2R	-1.29007	0.0477328
620	ZNF285	-1.29856	0.0101641
621	ZNF560	-1.30807	0.00712911
622	METTL2B	-1.30951	0.0396367
623	WDR87	-1.31541	0.0205873
624	CHMP4B	-1.31873	0.00171592
625	AGBL3	-1.32003	0.00639377
626	RGS14	-1.33386	0.0390521
627	ECH1	-1.33628	0.0454752
628	IBTK	-1.33637	0.0381929
629	POLR2J	-1.34152	0.0342326
630	C3orf17	-1.345	0.042663
631	LANCL2	-1.3464	0.0354431
632	SPIN2B	-1.35347	0.028736
633	ERI1	-1.36081	0.0410548
634	GPRIN1	-1.36458	2.77253e-05
635	SLC34A1	-1.36741	0.029778
636	CCDC71	-1.37532	0.0328644
637	FAM181B	-1.37888	0.0165236
638	UBE3A	-1.38898	0.00725392
639	GALNT16	-1.39192	0.0305917
640	LECT1	-1.39222	0.0463401
641	MOB3B	-1.39886	0.0125125
642	RRAS2	-1.39923	0.0323413
643	CRYL1	-1.40635	0.0479209
644	TSPAN16	-1.40778	0.0415978
645	MAPK1IP1L	-1.40872	0.0435935
646	MMRN1	-1.41294	0.0387744
647	HHATL	-1.41585	0.0154589
648	NLRX1	-1.41654	0.040036
649	KLHL14	-1.42178	0.035789
650	MPDZ	-1.4225	0.0139172
651	MPV17	-1.42305	0.0340117
652	RBM6	-1.42824	0.020524
653	LDLRAD4	-1.42877	0.0123704
654	GATSL2	-1.4414	0.018027
655	ADGRG5	-1.45045	0.0291974
656	C3orf30	-1.45845	0.00805725
657	FAM212A	-1.46107	0.016012
658	PRM3	-1.46833	0.0100108
659	EPM2AIP1	-1.47302	0.0364344
660	EIF3B	-1.48122	0.00235652
661	FAM188A	-1.48279	0.00425144
662	TGFBR3L	-1.50179	0.00246262
663	FAM32A	-1.50408	0.0021027
664	AP1M2	-1.50913	0.00511851
665	HEXIM2	-1.52518	0.021973
666	U2SURP	-1.52552	0.028535
667	CA12	-1.52681	0.047855
668	AMN	-1.54037	0.00228416
669	MTCH2	-1.55324	0.00032501
670	TARM1	-1.55429	0.0263967
671	SEPP1	-1.56264	0.0440889
672	GPR1	-1.57485	0.0216728
673	CCM2L	-1.57836	0.0487771
674	ZNF324	-1.57863	0.0406005
675	CCDC150	-1.58233	0.0329635
676	ME3	-1.58726	0.0243408
677	SPEF2	-1.58841	0.0361924
678	SOCS4	-1.58965	0.00890574
679	C4orf22	-1.59447	0.00995023
680	ELMSAN1	-1.59915	0.0147794
681	AAGAB	-1.60103	0.0108568
682	ZNF385B	-1.60648	0.015894
683	NUB1	-1.61315	0.0476193
684	GSDMA	-1.6179	0.0376723
685	MYL2	-1.62051	0.012628
686	KRTAP5-11	-1.62418	0.0419624
687	PHEX	-1.63165	0.049553
688	MAPRE3	-1.6317	0.0144499
689	PDZK1	-1.63389	0.000300817
690	RUNDC1	-1.64791	0.0411001
691	ZNF660	-1.65973	0.00208817
692	CAP2	-1.6673	0.0438116
693	ATN1	-1.67229	0.0090846
694	WHSC1L1	-1.6782	0.0179989
695	LARGE	-1.68526	0.00133153
696	ZNF781	-1.69853	0.0213267
697	MYRIP	-1.71573	0.0137897
698	CREB3L1	-1.71719	0.0494133
699	IKBKG	-1.72521	0.00570975
700	SH3RF1	-1.72744	0.0395876
701	ADAM23	-1.73039	0.0378714
702	CTD-2192J16.20	-1.73361	0.0261425
703	FAM187B	-1.73976	0.0252972
704	WDR12	-1.74968	0.0339454
705	CLDND1	-1.75609	0.00863452
706	ARHGAP31	-1.76007	0.0213522
707	KCNK15	-1.76526	0.00427822
708	SEC23IP	-1.78619	0.0156654
709	FAM134B	-1.81062	0.0100038
710	LTBP1	-1.81083	0.00214841
711	NFIB	-1.81108	0.0429918
712	BST1	-1.81394	0.0275198
713	TTLL5	-1.81568	0.00275443
714	TBXA2R	-1.81819	0.0472239
715	CRYZ	-1.85558	0.016352
716	SOGA1	-1.86176	0.0227215
717	TBC1D28	-1.87294	0.0144039
718	YEATS2	-1.8776	0.0306652
719	TCP11	-1.88847	0.0394976
720	NIPSNAP1	-1.88886	0.0288483
721	IFITM2	-1.90349	0.0226266
722	CD74	-1.90526	0.0271491
723	HAS2	-1.92636	0.0474582
724	DSN1	-1.93993	0.01901
725	OSTM1	-1.94643	0.0424524
726	PER2	-1.96395	0.0328576
727	PROK1	-1.96421	0.00986352
728	ALDH1B1	-1.97996	0.0276507
729	IFITM3	-1.98226	0.00948151
730	CCZ1	-1.98503	0.0486388
731	TMBIM1	-1.98571	0.0228379
732	NPR3	-1.99209	0.0217969
733	PSEN1	-2.00896	0.0294423
734	DAW1	-2.0131	0.0347063
735	SCLY	-2.01893	0.0334065
736	TRAPPC2L	-2.03598	0.0213682
737	TEX38	-2.03635	0.00892376
738	GTPBP8	-2.03978	0.0412678
739	FAM171A1	-2.04222	0.0491425
740	PTGER2	-2.04228	0.039475
741	BDNF	-2.04762	0.0136821
742	CCNL1	-2.06281	0.0268923
743	MRVI1	-2.06426	0.0313072
744	RB1	-2.07162	0.00204174
745	TSEN15	-2.07838	0.0116155
746	HMGB4	-2.08328	0.0487425
747	LLGL2	-2.0899	0.038672
748	FGG	-2.09087	0.0133149
749	RBMY1D	-2.09495	0.0318009
750	PAM16	-2.11241	0.0108387
751	ASB7	-2.11342	0.0321822
752	ZNF66	-2.12861	0.00417906
753	MTFMT	-2.12951	0.0419589
754	PICK1	-2.13662	0.0128539
755	FAM98A	-2.1495	0.00199512
756	ABTB1	-2.15433	0.0498923
757	HIST1H1A	-2.15614	0.0432407
758	SPDYA	-2.15786	0.000422328
759	PHF5A	-2.16079	0.0143363
760	ZNF142	-2.16325	0.0315946
761	RASGRP3	-2.18598	0.000932657
762	ZNF736	-2.19277	0.00793161
763	S1PR5	-2.20864	0.00353851
764	PLIN4	-2.21489	0.0412733
765	ROBO2	-2.22145	0.0437005
766	DMRTA1	-2.22873	0.0208227
767	ANKRD33B	-2.23564	0.0142288
768	CPVL	-2.23619	0.0209799
769	ACSBG1	-2.25179	0.0438346
770	ILF2	-2.25327	0.0134082
771	GHRHR	-2.27951	0.0268981
772	ERN1	-2.28281	0.00229482
773	LPCAT4	-2.29863	0.0465587
774	SLC25A29	-2.32763	0.0276222
775	CT45A8	-2.33766	0.0458536
776	CCL17	-2.34362	0.0472591
777	CHRNA2	-2.34696	0.0400754
778	PRX	-2.37344	0.0119394
779	PLET1	-2.37673	0.0258913
780	NPAP1	-2.37822	0.0465995
781	CIT	-2.38098	0.0305508
782	GP1BA	-2.38469	0.0075277
783	EIF3H	-2.39269	0.000574349
784	RDH11	-2.39305	0.0383873
785	RP11-45M22.4	-2.41365	0.0370259
786	RNF212	-2.42352	0.0434095
787	TRIM6	-2.42662	0.0422072
788	ACTR3B	-2.43148	0.0488717
789	COLEC12	-2.43344	0.0181495
790	VSTM1	-2.43675	0.00319047
791	GTF2I	-2.44592	0.0159383
792	AAMP	-2.47331	0.0319904
793	DDX43	-2.48434	0.0401781
794	DPYSL5	-2.4919	0.0176385
795	OGDHL	-2.49451	0.0209803
796	RPS6KL1	-2.52212	0.0263116
797	CYB561D2	-2.52609	0.000789052
798	TRDMT1	-2.53275	0.0037888
799	CSE1L	-2.53849	0.0469313
800	ARPC2	-2.54387	0.017843
801	HRNR	-2.54614	0.0146204
802	ZDHHC22	-2.55537	0.0477298
803	TNFRSF4	-2.5561	0.00471276
804	USP37	-2.56462	0.00340237
805	MTMR4	-2.57609	0.00421115
806	ZNF432	-2.5794	0.0455202
807	HRCT1	-2.59407	0.0283885
808	CPOX	-2.6101	0.00058312
809	AQP7	-2.63161	0.0128085
810	CCNA1	-2.636	0.0488298
811	PDHB	-2.63906	0.0343663
812	TMEM130	-2.63944	0.00554231
813	CT45A5	-2.65145	0.0466106
814	ZNF41	-2.65569	0.00142994
815	CT45A6	-2.66228	0.0165924
816	ZBTB38	-2.66714	0.0287586
817	CPT1A	-2.68915	0.0125776
818	SEL1L	-2.69009	0.000670287
819	BTAF1	-2.71163	0.0296091
820	PVALB	-2.71899	0.0263426
821	SERTAD3	-2.74379	0.0242983
822	MROH7-TTC4	-2.74803	0.0451176
823	LBX2	-2.75572	0.00164992
824	HSPB3	-2.77372	0.0167011
825	TSPAN32	-2.80431	0.0168263
826	F13A1	-2.8053	0.0115684
827	AACS	-2.80743	0.00269546
828	KRTAP19-3	-2.81297	0.043256
829	ZDHHC23	-2.81739	0.0295106
830	AHCYL1	-2.8208	0.0209205
831	LRRC23	-2.82174	0.0183291
832	UBTD2	-2.86055	0.000217838
833	PLD3	-2.87145	0.00272329
834	GRAP	-2.87203	0.0422708
835	EVX1	-2.89833	0.0280978
836	IGFN1	-2.90347	0.0169807
837	CD200	-2.90709	0.0492038
838	GPR15	-2.94346	0.000232253
839	C10orf53	-2.95783	0.0491925
840	SLC35B1	-2.96231	0.0294667
841	NEU2	-2.96513	0.00248511
842	PLCD4	-3.03371	0.00222312
843	RGS7BP	-3.05054	0.0136719
844	SERTAD1	-3.0622	0.00509095
845	WDR86	-3.06501	0.000589998
846	AFP	-3.07434	0.0265297
847	MCM5	-3.11239	0.0395719
848	KLK11	-3.12739	0.00349776
849	CES4A	-3.16476	0.0183975
850	PHAX	-3.1771	0.0422547
851	HTR7	-3.1942	0.00905822
852	MRPL37	-3.23084	0.0402284
853	PLEC	-3.25168	0.0140164
854	RARS2	-3.26524	0.00932095
855	UBE2U	-3.27537	0.00511636
856	RTN4IP1	-3.28608	0.0162885
857	FAM180A	-3.28899	0.0453358
858	ARPC1A	-3.29135	0.0247723
859	RDX	-3.31607	0.00721576
860	CIPC	-3.35982	0.0241659
861	LMAN2	-3.36175	0.0171711
862	MYH2	-3.4222	0.00415495
863	MTNR1A	-3.42673	0.0142618
864	PGM5	-3.42914	0.00202402
865	VIL1	-3.42918	0.000445065
866	MESP1	-3.44967	0.0425402
867	FDXR	-3.45065	0.0136202
868	SLC13A3	-3.52014	0.0283311
869	PDE7A	-3.53666	0.00720889
870	RASA4	-3.57734	6.90534e-05
871	CMA1	-3.59409	0.0155795
872	RC3H2	-3.6554	0.0205824
873	IFNE	-3.65719	0.0100471
874	F7	-3.66498	0.0446698
875	ACE2	-3.71025	0.0322035
876	CKAP2	-3.72806	0.00795507
877	CWF19L1	-3.73747	0.0339901
878	IL3RA	-3.7514	0.0283269
879	SDR42E2	-3.75974	0.00467787
880	CPNE3	-3.81379	0.0336559
881	SPIN4	-3.83288	0.0162904
882	DDX20	-3.83395	0.0302774
883	COPS2	-3.83689	0.00981423
884	CXCR1	-3.84433	0.0339303
885	SLC11A1	-3.8538	1.73992e-05
886	CKLF	-3.87255	0.0070652
887	STEAP1B	-3.88985	0.0436049
888	FAM159B	-3.95883	0.00319667
889	POLR3G	-3.96119	0.0124701
890	MYPN	-3.97566	0.0422528
891	KRTAP5-7	-4.00026	0.0215591
892	ILKAP	-4.01114	0.0182133
893	SYNDIG1	-4.05831	0.0306589
894	SYVN1	-4.05913	0.0362952
895	MUL1	-4.11588	0.025729
896	LRAT	-4.1256	0.00221789
897	TMEM160	-4.16789	0.0270313
898	GCM2	-4.19556	0.00501928
899	KBTBD13	-4.1959	0.00458462
900	SAMD9L	-4.20624	0.0406242
901	CHI3L1	-4.20719	0.0463714
902	GKAP1	-4.33961	0.0196292
903	NUTM2D	-4.3553	0.0375055
904	KIAA1211L	-4.37463	0.0205
905	RBM48	-4.37794	0.0361674
906	FBP2	-4.40439	0.00228026
907	OOEP	-4.41446	0.0305581
908	ACSM5	-4.48502	0.0251958
909	ZP4	-4.50457	0.00209469
910	CCR9	-4.52964	0.0455892
911	SLC39A10	-4.5481	0.00867214
912	ZNF732	-4.56305	0.00171204
913	TMEM254	-4.56317	0.00530773
914	ATCAY	-4.58096	0.00457759
915	GDPGP1	-4.59375	0.00165599
916	PRR29	-4.61134	0.00730911
917	ZC3H12D	-4.63883	0.00287822
918	SNRNP40	-4.69575	0.018779
919	KCNU1	-4.7226	0.0203722
920	RPGR	-4.73877	0.0403636
921	UFSP2	-4.74216	0.00197828
922	KCNS2	-4.78816	0.0405896
923	MEI4	-4.80033	0.000169561
924	NAF1	-4.80227	0.010535
925	C10orf105	-4.81628	0.0127848
926	AC010655.1	-4.81935	0.0195376
927	C1QTNF6	-4.85136	0.0321789
928	EPOR	-4.86241	0.0345684
929	CCL21	-4.94179	0.0049008
930	DNMT3B	-4.95133	0.00513801
931	FOXN2	-4.95454	0.0287733
932	TMEM255A	-4.96173	0.0312479
933	CEP170B	-4.97952	0.0311801
934	SYNM	-4.98703	0.0312644
935	SH3BP4	-5.00231	0.00790984
936	COPZ2	-5.01367	0.0148327
937	PDZRN4	-5.04886	0.00345169
938	MEF2C	-5.05452	0.00304483
939	KBTBD8	-5.05833	0.0109586
940	FGFBP3	-5.08014	0.0465514
941	TWIST1	-5.08499	0.0147838
942	SLC16A7	-5.09517	0.00527824
943	OR52B6	-5.10494	0.00173305
944	ICAM2	-5.11741	0.00372648
945	PPIB	-5.12759	0.0415348
946	CIART	-5.1335	0.0243471
947	HHLA1	-5.14564	0.0443111
948	HERC4	-5.14583	0.0019276
949	TP53TG3F	-5.15884	0.0426617
950	DCLRE1A	-5.17966	0.0199331
951	B9D1	-5.22264	0.0144872
952	KIN	-5.24099	0.000572859
953	CFAP100	-5.24532	0.00987708
954	REEP3	-5.26308	0.00363283
955	SUCNR1	-5.29375	0.0194911
956	RIIAD1	-5.30732	0.0083481
957	CCNF	-5.3423	0.00799001
958	ZNF513	-5.35516	0.0224156
959	FAM19A1	-5.36031	0.00726939
960	ADAM29	-5.37643	0.00742344
961	FCAMR	-5.38042	0.0354125
962	DACH1	-5.42056	0.0302903
963	SHISA9	-5.42565	0.00582994
964	ACSM2A	-5.43352	0.0079785
965	MZB1	-5.46814	0.000791733
966	SLC25A3	-5.48508	0.027872
967	C10orf67	-5.48718	0.00764456
968	SKIV2L	-5.4925	0.0243257
969	NFATC2	-5.52306	0.0163759
970	SSB	-5.52515	0.0110678
971	FADS6	-5.61365	0.00623722
972	TES	-5.64042	0.0223096
973	GNGT1	-5.65738	0.00196531
974	PLAG1	-5.70126	0.0092508
975	IRF2BPL	-5.7021	0.0041455
976	LYN	-5.71954	0.00104664
977	MRPL43	-5.79261	0.0102935
978	TEX36	-5.79512	0.0104757
979	DDX39A	-5.83469	0.00119513
980	CTDSP1	-5.83791	4.34872e-06
981	SRSF7	-5.86184	0.00186449
982	PUS7L	-5.88784	0.00433185
983	IWS1	-5.91808	0.00333255
984	IRAK1BP1	-5.98824	0.00110691
985	C4A	-6.25473	0.00501204
986	KRTAP19-1	-6.55265	3.89456e-05
987	RCAN2	-6.56216	3.30487e-06
988	BET1	-6.92996	1.75738e-06
989	NMRK2	-7.02972	0.00134209
990	MRPS11	-7.11943	0.00317758
991	NPY2R	-7.28783	2.21556e-06
992	MXI1	-21.4921	5.2201e-14
