# Supplementary material for: Mitochondrial reprogramming by activating OXPHOS via glutamine metabolism in African American patients with bladder cancer
Source: JCI Insight. 2024 Sep 10;9(17):e172336. doi: 10.1172/jci.insight.172336 (PMC11385078; doi:10.1172/jci.insight.172336)
Supplement: Supplemental table 8 [file jciinsight-9-172336-s282.xlsx]

## Sheet: Sheet1
Supplementary Table 8. Differential expressed genes from RNA sequencing analysis between EA BLCA vs EA benign/normal.
S.No	Gene symbol	log2FoldChange	pvalue
1	IRX4	6.15523	0.0007254
2	KRT78	5.78574	0.00131055
3	GRB7	5.56964	6.29316e-06
4	GOLGA8N	5.41644	0.00107236
5	GEN1	5.29733	0.00203762
6	TSHZ3	5.27955	0.0491889
7	OCSTAMP	5.26115	0.0218319
8	NUS1	5.25543	0.00272622
9	NUAK2	5.11785	0.000417556
10	SYNE4	5.11023	0.000511785
11	TIGD7	5.07041	0.00390131
12	SLC30A8	5.06825	0.00943099
13	SOX9	4.96638	0.0350883
14	GOLGA8H	4.81173	0.045696
15	CDK8	4.51017	0.00381532
16	SLC25A28	4.47634	0.0198938
17	HELB	4.36819	0.0233146
18	CDC27	4.34894	0.0238634
19	APELA	4.20852	0.0117324
20	C5orf38	4.17568	0.00566529
21	DTYMK	4.1738	0.0170338
22	LYPD5	4.10652	0.00556883
23	ING5	4.0807	0.0105636
24	METAP1D	4.05629	0.0379852
25	TPCN2	3.96022	0.000213594
26	DDR1	3.8513	0.0362181
27	CRIPT	3.85078	0.00036666
28	CD70	3.67225	0.00314297
29	RHBDF2	3.66848	0.00178011
30	NMUR1	3.6197	0.0401026
31	LZTFL1	3.49472	0.00315883
32	RPL7	3.48589	0.0307112
33	CLEC7A	3.47782	0.0254715
34	ADGRE1	3.45117	0.000374837
35	ATG4B	3.3971	0.00929036
36	ACVRL1	3.39084	0.0275662
37	HIST1H1A	3.37421	0.000584546
38	C1QL2	3.35988	0.0178005
39	COPS5	3.34508	0.0152809
40	UBTFL1	3.30643	0.0468286
41	KIAA1644	3.29371	0.0389755
42	IRAK3	3.28125	0.00520911
43	HIST1H2AL	3.27168	0.0153793
44	SMC6	3.23206	0.00688439
45	OR10A5	3.22935	0.023609
46	IFNL3	3.2138	0.0236422
47	CD200R1L	3.20047	0.0250835
48	OMP	3.07597	0.00243339
49	TIMP3	3.07126	0.0219753
50	DHRS7	3.06718	0.0151205
51	ADIPOQ	3.0518	0.0121571
52	IRX2	3.01582	0.00106985
53	SLC26A10	3.00819	0.0160576
54	ORC1	2.99424	0.00291336
55	PFN1	2.96833	0.0216377
56	HRK	2.9664	0.0158122
57	EPPK1	2.96504	0.00252605
58	ABCD3	2.85352	0.00406767
59	ZNF91	2.81147	0.0156744
60	STPG1	2.80218	0.0185886
61	ADORA1	2.80036	0.0280491
62	WFDC8	2.79485	0.00952608
63	ANKHD1	2.76871	0.0127672
64	CCL2	2.76104	0.0367545
65	GCAT	2.74955	0.0482252
66	PRDX4	2.73679	0.0040987
67	ANKRD34C	2.73537	0.0168331
68	WFDC10B	2.71387	0.0161812
69	ARCN1	2.67995	0.0248848
70	EPPIN	2.6555	0.00198213
71	ADA	2.64322	0.00952282
72	HIST1H3F	2.63327	9.63535e-05
73	SPINT4	2.6269	0.0215975
74	SIRPA	2.61358	0.00156253
75	LRMP	2.60046	0.000744118
76	CD160	2.56519	0.0473081
77	HIST1H2BB	2.55954	0.000444573
78	WFDC3	2.52908	0.00766188
79	CD38	2.52717	0.000882371
80	S100A4	2.50564	0.0349371
81	PRELID1	2.42444	0.0064676
82	WFDC11	2.42132	0.030197
83	HIST1H4F	2.41997	0.00173838
84	UBE2C	2.41597	0.013188
85	CBWD2	2.41509	0.00216436
86	KIFC1	2.41361	0.0127272
87	CNTNAP4	2.38333	0.0301624
88	DNTTIP1	2.3692	0.0163539
89	RRP1	2.36857	0.0137696
90	LECT1	2.3662	0.00111445
91	SPECC1	2.34659	0.000253012
92	RPL38	2.33833	0.0366721
93	APOBEC4	2.31829	0.0288266
94	PLEKHG5	2.31283	0.0176847
95	C9	2.25358	0.0416971
96	F13B	2.24199	0.0341609
97	TNFSF9	2.2398	0.0221985
98	KRT37	2.23749	0.0122219
99	ATG5	2.22928	0.0422869
100	NPR3	2.22802	0.00192087
101	WFDC6	2.21147	0.0284445
102	NETO2	2.20421	0.00952617
103	ARHGEF25	2.20249	0.0335965
104	DEFB118	2.18215	0.00252327
105	GLDC	2.14777	0.0233518
106	LIPH	2.13321	0.0339158
107	AC113404.1	2.11801	0.0460487
108	TMEM41A	2.10875	0.0297928
109	HIST1H2AB	2.10732	0.0162044
110	FCGR2A	2.07911	0.00717133
111	CENPB	2.07699	1.25545e-05
112	IFITM1	2.04671	0.00282125
113	HIST1H3G	2.03572	0.0103591
114	HIST2H2BE	2.02282	0.013362
115	PDZD2	2.01573	3.36308e-05
116	BBOX1	2.01143	0.00474684
117	MALSU1	2.00363	0.00014189
118	MAP3K13	1.99717	0.00335021
119	NDUFA9	1.99701	0.0380545
120	ZMAT2	1.99617	0.00345929
121	GJB2	1.9854	0.00934995
122	GPAT4	1.97371	0.00955854
123	HIST1H2BH	1.96913	0.00740447
124	UCMA	1.96602	0.0406458
125	CECR2	1.95985	0.00871309
126	NSDHL	1.95497	0.0287477
127	ASCL3	1.9489	0.013147
128	IFI35	1.9477	0.0327158
129	APOO	1.94764	0.000460454
130	HIST1H3B	1.94349	0.00927702
131	SRD5A1	1.94137	7.56275e-05
132	PPP1R32	1.93987	0.0382473
133	HSBP1	1.93078	0.0342472
134	HOMEZ	1.92637	0.0192484
135	SRA1	1.9202	0.0463378
136	CDH3	1.91045	0.0226356
137	TDRD3	1.90851	0.0313858
138	PCNXL4	1.90643	0.0200507
139	SLC25A27	1.89994	0.00907533
140	KIAA1328	1.88795	0.0440527
141	KCNK5	1.88319	0.00413842
142	ZNF534	1.88225	0.00362009
143	CLEC4D	1.88036	0.0412776
144	C6orf201	1.8783	0.032849
145	LAMC2	1.87273	0.0145882
146	ARSJ	1.8709	0.0447961
147	RABL2A	1.87036	0.048401
148	DSP	1.86941	0.0376154
149	ZNF385A	1.86742	0.0348435
150	UBL4B	1.86714	0.00633436
151	LILRA1	1.86525	0.0118349
152	HIST1H3E	1.84524	0.00200659
153	HRG	1.83623	0.0012966
154	ZFPL1	1.81365	0.0322772
155	LACTBL1	1.81242	0.00533113
156	FLI1	1.80613	0.00300169
157	PADI6	1.80458	0.00658151
158	JSRP1	1.77659	0.0322344
159	ERRFI1	1.77654	0.0117317
160	SRCIN1	1.76771	0.00131396
161	DHDH	1.76426	0.0406232
162	HNRNPC	1.76249	0.0445832
163	LEPROTL1	1.74922	0.0268057
164	LDLRAD3	1.74827	0.00371499
165	ZNF41	1.73653	0.00740296
166	AC004381.6	1.72317	0.00309356
167	HDHD2	1.71884	0.0124815
168	CXorf56	1.7188	0.0297643
169	PRX	1.71596	0.038734
170	FSD1	1.71225	0.0146654
171	LRRC32	1.70575	0.00017842
172	S100A2	1.69969	0.0461679
173	RPLP1	1.69803	0.0184671
174	ZNF679	1.69618	0.00904474
175	SERPINB9	1.69485	0.000226164
176	ZNF213	1.69377	0.0405297
177	ALDH1L2	1.69273	0.000440128
178	FYB	1.69269	0.00282627
179	HIST1H3A	1.69004	0.0138356
180	MSTO1	1.68093	0.0238004
181	KIR2DL3	1.67503	0.0285999
182	ZNF205	1.67007	0.0208633
183	VMP1	1.66592	0.0378445
184	ZNF254	1.66494	0.0162153
185	KLHDC10	1.66331	0.027804
186	NDUFS4	1.65283	0.00663277
187	CCL28	1.6503	0.0141912
188	ANXA2R	1.64981	0.00259916
189	CDH13	1.64432	0.0160512
190	RPE65	1.63946	0.033326
191	PAWR	1.63395	0.0321927
192	NIM1K	1.6311	0.0199818
193	LRRC1	1.6273	0.0263454
194	SYT1	1.62616	0.0343333
195	DNAJA2	1.62093	0.00025701
196	AMPH	1.6149	0.0465717
197	SHARPIN	1.61244	0.00203482
198	TFAP2E	1.60956	0.0450327
199	ZNF665	1.60471	0.0037664
200	CHAF1B	1.60052	0.0184242
201	TEX2	1.59678	0.0398281
202	TMEM132A	1.59163	0.00054602
203	PCBD2	1.59069	0.0157246
204	ZBTB40	1.58837	0.0234445
205	ALOXE3	1.58561	0.0485282
206	IKBKAP	1.57673	0.02568
207	SPEF1	1.5755	0.00021558
208	TDRD6	1.57536	0.0178308
209	UHRF1	1.57505	0.0150649
210	ZNF578	1.55927	0.0141618
211	FXYD6	1.55248	0.0496228
212	PGLS	1.54691	0.0104805
213	C12orf45	1.54645	0.0205357
214	RPS6KA1	1.54308	0.0300554
215	APBB3	1.54181	0.00113207
216	NINL	1.53988	0.000984931
217	TNNT1	1.53952	0.0254785
218	STK17A	1.52583	0.00518038
219	PFKFB2	1.52299	0.0281029
220	RFC4	1.52291	0.0265057
221	CLIP3	1.522	0.00847388
222	DDB1	1.51808	0.0191214
223	TBX5	1.51769	0.000996787
224	TNFSF10	1.51337	0.0268423
225	ART4	1.51036	0.0331744
226	SLC35A4	1.51012	0.00877242
227	HECW1	1.50774	0.0314533
228	GSX2	1.50541	0.011807
229	CENPE	1.5001	0.00445134
230	LRCH1	1.49661	0.0286237
231	BMP7	1.49656	0.00440675
232	GRIP1	1.49391	0.0099447
233	RBM4	1.49068	0.0157838
234	EIF4A2	1.48991	0.0195062
235	ATP8A2	1.48405	0.00401633
236	FNDC3B	1.4791	0.00634931
237	MTMR10	1.47539	0.0161265
238	TERF1	1.47434	0.0272418
239	CDK6	1.46758	0.031153
240	CFAP69	1.46193	0.0156459
241	NUCB1	1.45908	0.0297992
242	B4GALNT1	1.4547	0.0168497
243	TNS3	1.45072	5.86856e-05
244	DCC	1.44698	0.00768157
245	GPR173	1.44402	0.0469414
246	POLR3B	1.44122	0.0122671
247	TENM4	1.43724	0.0245573
248	AC022405.1	1.43587	0.0116762
249	GCN1	1.43416	0.0252539
250	KATNAL2	1.43073	0.0126479
251	WDR77	1.42985	0.0241064
252	MAP1LC3B2	1.42625	0.00310529
253	PCDHGB2	1.42618	0.0124401
254	VPS18	1.41568	0.0275905
255	PAX3	1.41089	0.0264646
256	BRDT	1.40589	0.00414469
257	SLC41A2	1.40368	0.00516119
258	TRMT13	1.40341	0.0190555
259	PCDHGA4	1.40298	0.0123815
260	CD53	1.3952	0.00294343
261	FAM78B	1.39486	0.0474463
262	TMEM185A	1.39474	0.0481799
263	CACNA1S	1.38929	0.0406391
264	NSMCE2	1.3875	0.0060955
265	HEBP2	1.38653	0.0426197
266	PYROXD2	1.38541	0.0206384
267	C16orf87	1.38444	0.0215546
268	ANKH	1.37315	0.00145191
269	OLFM4	1.37129	0.00877384
270	EPB41L3	1.36732	0.00510902
271	HIST1H2AE	1.35895	0.00884564
272	KRTAP27-1	1.35563	0.017128
273	IQCB1	1.35419	0.0319804
274	CPSF6	1.35275	0.0105541
275	CBX3	1.34783	0.0168369
276	TLR6	1.34097	0.0287569
277	SDPR	1.33751	0.00956702
278	ANAPC15	1.33496	0.0329194
279	SMARCD1	1.33367	0.00089473
280	COA1	1.33095	8.32515e-05
281	SNX15	1.32908	0.0235474
282	RCC2	1.3286	0.0240877
283	GPT2	1.32714	0.0189058
284	JPH1	1.32671	0.0395853
285	HIST1H4A	1.3228	0.0296807
286	MS4A8	1.3224	0.0104313
287	ARRB1	1.31937	0.00836763
288	HMGCS1	1.31525	0.00297813
289	HNRNPA2B1	1.3101	0.0436923
290	LAP3	1.30823	0.00515106
291	SREK1	1.29773	0.048032
292	THUMPD3	1.29699	0.0317963
293	NOD2	1.29639	0.0143406
294	KIAA1033	1.29265	0.0128206
295	BASP1	1.28623	0.0130055
296	RP11-49P4.7	1.28613	0.0163244
297	VWCE	1.28508	0.0409044
298	GK	1.28461	0.0131
299	FKBP14	1.27568	0.0256887
300	CST7	1.27533	0.000196399
301	SMS	1.27102	0.00704128
302	COQ3	1.26843	0.0260959
303	DNAJB13	1.26829	0.0137068
304	CRYZL1	1.26411	0.00160531
305	RBM12	1.2609	0.0253307
306	CPNE1	1.25967	0.0221761
307	EIF6	1.25684	0.022568
308	ASPM	1.25581	0.00569981
309	ERCC1	1.24945	0.0364698
310	SIMC1	1.24644	0.0258194
311	GINS1	1.24528	0.0194445
312	LRTOMT	1.22908	0.00984114
313	AGTRAP	1.22723	0.00495937
314	PHC3	1.22403	0.00264159
315	C1orf50	1.22342	0.0277636
316	FAM155A	1.22119	0.0183756
317	TSHR	1.21847	0.0314424
318	LMNB2	1.21249	0.00328743
319	CCT5	1.2008	0.00419234
320	INHBC	1.19985	0.0295343
321	LMBRD2	1.19578	0.000452164
322	ELMO2	1.19109	0.0426314
323	ANO4	1.18828	0.023929
324	TMEFF2	1.18612	0.0461316
325	TSPYL5	1.18495	0.017797
326	ZNF347	1.18318	0.0117719
327	MFN1	1.18037	0.0256179
328	EGFLAM	1.18009	0.0372839
329	CTNNB1	1.17997	0.0304201
330	FBXL8	1.1795	0.0417182
331	ACKR3	1.17536	0.0012984
332	COA7	1.17353	0.0335847
333	PHACTR4	1.16712	0.0184989
334	TIPRL	1.16555	0.000195035
335	C6orf222	1.16261	0.0477827
336	KCTD21	1.16155	0.0145751
337	HORMAD1	1.1606	0.0365574
338	FCHSD2	1.15777	0.00683976
339	WDR5B	1.15255	0.0486597
340	COPA	1.14978	0.00286658
341	DIRC2	1.1432	0.012429
342	UBTF	1.1419	0.00924837
343	HIST1H2BF	1.13893	0.0437784
344	S100A14	1.1348	0.00146977
345	UGT2B17	1.1334	0.0381983
346	SERPINI2	1.11916	0.0455151
347	BTF3L4	1.11764	0.00948013
348	OTULIN	1.11324	8.1356e-05
349	UGGT2	1.10575	0.0444828
350	C5orf22	1.10524	0.00431037
351	GNB4	1.10518	0.0357265
352	SOX4	1.09512	0.00896353
353	TMCC3	1.09502	0.0474826
354	ASIC1	1.09149	0.0134708
355	TRMT6	1.09138	0.0240582
356	LRRC55	1.09088	0.0462128
357	DROSHA	1.0887	0.00308039
358	TMIGD3	1.07772	0.0359671
359	TLR1	1.07678	0.0479973
360	NFS1	1.07434	0.0453434
361	FAM177B	1.07407	0.0335579
362	SKP2	1.06251	0.00367805
363	SLX4IP	1.06236	0.0481507
364	LHFP	1.05873	0.0299629
365	ZFP82	1.05598	0.0129277
366	CRIP2	1.05556	0.019496
367	SLC43A3	1.05427	0.0354779
368	IGFL1	1.05397	0.0244165
369	NUP155	1.05163	0.0147584
370	SYCE2	1.0471	0.0136121
371	RIBC1	1.04235	0.00183259
372	LACRT	1.04036	0.0291381
373	MANSC4	1.03365	0.02245
374	BUB1B	1.03226	0.0400652
375	MAGEA9	1.03091	0.0208548
376	COLEC10	1.03083	0.0439047
377	GATA4	1.02943	0.0145837
378	BCL2L2	1.02895	0.0215548
379	ADAMTS4	1.02542	0.0061876
380	ENPEP	1.022	0.0284397
381	RAD18	1.02166	0.0475978
382	GZF1	1.01403	0.00548385
383	NNT	1.012	0.0352645
384	TBCA	1.00954	0.0275381
385	WNT11	0.994563	0.00923025
386	PRR5L	0.994304	0.00887644
387	SYTL3	0.994295	0.0323488
388	SSBP3	0.99141	0.0389645
389	PAX6	0.990404	0.0341987
390	THRA	0.983013	0.000202482
391	TMEM132B	0.98185	0.00425848
392	FAM162B	0.981734	0.0478627
393	FAM188A	0.97925	0.046615
394	MED24	0.97841	0.00102146
395	GLI1	0.977628	0.0166318
396	RFTN1	0.977106	0.00162606
397	DGKG	0.974705	0.0178833
398	YES1	0.969067	0.00880878
399	COX10	0.968886	0.0323089
400	GLTSCR1L	0.968833	0.000965194
401	RAB3IL1	0.968752	0.0066404
402	RXFP4	0.967758	0.0475832
403	ZNF682	0.966771	0.0416948
404	LYZL6	0.96502	0.0236755
405	HSFX1	0.964893	0.000891743
406	INHBE	0.964626	0.017244
407	SYNPO	0.960855	0.0357215
408	RELT	0.954791	0.0105405
409	CDC123	0.949305	0.0229532
410	P2RY6	0.945017	0.0410234
411	ABCB8	0.940659	0.0189353
412	EMILIN2	0.940042	0.00208088
413	ZMYND8	0.92758	0.0156321
414	CYTIP	0.924724	0.00413439
415	C2orf70	0.922993	0.0180075
416	OS9	0.92233	0.033679
417	ALDOC	0.918814	0.0190776
418	TMUB2	0.914676	0.0436267
419	ATP8A1	0.911313	0.0363087
420	HIST1H4H	0.908835	0.0481765
421	MAP6	0.908674	0.00706794
422	CFAP36	0.908178	0.0479167
423	IQSEC1	0.906465	0.0481169
424	PAPD7	0.905795	0.00735948
425	SMC1A	0.905093	0.00255977
426	C2CD3	0.905028	0.0370967
427	ACKR2	0.904608	0.00670133
428	TARS	0.903612	0.0279209
429	UPK2	0.903118	0.0422743
430	RALA	0.902827	0.0273635
431	NAPB	0.900803	0.00872288
432	SLC22A2	0.896105	0.0126647
433	PCID2	0.894211	0.0439564
434	PIGW	0.893927	0.0391512
435	COL8A2	0.893823	0.00604064
436	DAB2	0.89367	0.0490161
437	SUMO2	0.891993	0.0273419
438	GTF2H3	0.882953	0.0394154
439	RAB30	0.882754	0.0252058
440	EIF2D	0.881802	0.00414884
441	GUCA1A	0.877855	0.0182498
442	NBEAL2	0.876898	0.04893
443	DHX9	0.873519	0.00611496
444	TMOD3	0.871882	0.0361734
445	BRD7	0.871269	0.0302362
446	HMCES	0.869785	0.0247473
447	TFRC	0.869697	0.0137455
448	SSTR2	0.869529	0.0135032
449	ELMO1	0.866692	0.0286406
450	KIF16B	0.864553	0.0301836
451	ULBP2	0.86283	0.035628
452	ATF6	0.861952	0.0293827
453	MGLL	0.860774	0.00648772
454	CD3EAP	0.859229	0.00368233
455	DNAJC8	0.856352	0.0137297
456	ENKUR	0.85526	0.0369432
457	WIPI2	0.854425	0.00831995
458	DISC1	0.848482	0.0433385
459	RAD51B	0.847643	0.0412722
460	MOGAT2	0.84729	0.0114311
461	CHTOP	0.846821	0.0154557
462	C5orf51	0.845053	0.0144098
463	LPCAT1	0.843797	0.0103842
464	NAALADL1	0.842199	0.0196013
465	ARHGAP9	0.840851	0.0172216
466	EFCAB1	0.840167	0.00342477
467	C16orf70	0.839475	0.0282979
468	KIF19	0.833217	0.04639
469	SLC16A12	0.827429	0.0469518
470	FASTKD3	0.823987	0.0227086
471	TACR3	0.823858	0.0169604
472	IL1RL1	0.823422	0.0492381
473	ANKRD55	0.822314	0.0370221
474	CLPTM1L	0.815773	0.0023103
475	MED10	0.811487	0.0192757
476	ZFYVE9	0.805783	0.00218685
477	ZSCAN18	0.804704	0.0413316
478	APMAP	0.803043	0.00838786
479	PDE8B	0.801472	0.0209526
480	IL18BP	0.801014	0.0180294
481	CBX8	0.800486	0.0316165
482	SEC23B	0.800483	0.0135644
483	EPS8L3	0.796515	0.0293639
484	HIST1H2AC	0.793985	0.0186112
485	PPIH	0.793597	0.0303706
486	ZFP36L1	0.791617	0.0380097
487	DMBX1	0.789917	0.0373231
488	TXNRD1	0.788684	0.00899298
489	PEX19	0.788124	0.0190328
490	NSUN2	0.787942	0.0102189
491	SDCCAG8	0.786555	0.02963
492	FAM46C	0.783594	0.0152228
493	PANK2	0.782169	0.0475439
494	FXR2	0.781269	0.0126872
495	GLMP	0.780666	0.00793123
496	SERPINH1	0.780539	0.0471592
497	CHRDL2	0.773587	0.0311358
498	CHD5	0.773554	0.00325338
499	WDR41	0.771741	0.00601188
500	POLH	0.769316	0.0394414
501	TBRG4	0.768547	0.0189429
502	CENPL	0.768498	0.0386064
503	NSFL1C	0.767646	0.00606779
504	ELK3	0.766329	0.0354975
505	POU2F1	0.764474	0.0164417
506	SHKBP1	0.763457	0.0379719
507	PAIP1	0.762693	0.0147752
508	MXRA7	0.758946	0.0428245
509	PRKAR2B	0.757037	0.0282048
510	MAZ	0.755397	0.0191299
511	ZBTB47	0.752785	0.0344669
512	ADCY8	0.748204	0.0401916
513	SPICE1	0.747755	0.00469665
514	CRLS1	0.747007	0.0363112
515	SNRK	0.74642	0.0498936
516	SRSF2	0.743248	0.0149607
517	KRT23	0.743247	0.0228865
518	OSBPL10	0.741818	0.0359332
519	ASRGL1	0.740546	0.0114628
520	UTP11L	0.739805	0.0403396
521	GRIA3	0.734624	0.0150452
522	MCM8	0.730855	0.032451
523	TTC39A	0.730015	0.023337
524	PEX12	0.728544	0.0275976
525	CRIP3	0.728069	0.0128238
526	ZDHHC17	0.727913	0.00918938
527	ABCC5	0.722513	0.0292707
528	CLYBL	0.719737	0.0199238
529	DLEU1	0.712948	0.00465232
530	CRLF3	0.706937	0.000557927
531	MRPS30	0.703323	0.0441655
532	NEK8	0.702725	0.0337825
533	ARNT	0.698351	0.037534
534	PDCD6IP	0.697486	0.00622279
535	CETP	0.696274	0.0142907
536	STAU1	0.695896	0.0207652
537	WDR3	0.688501	0.0485712
538	MMP24-AS1	0.685151	0.0495264
539	DCAF8	0.682106	0.0374619
540	CBFB	0.681163	0.0373972
541	SSR1	0.678325	0.044676
542	ZCCHC11	0.678086	0.0163243
543	LRRC15	0.672355	0.0353975
544	TBC1D20	0.669846	0.0108119
545	PBRM1	0.669432	0.0377778
546	SLC12A3	0.668436	0.0130494
547	C6orf62	0.667675	0.0480471
548	NUP133	0.665761	0.03041
549	SLAIN1	0.662328	0.0370349
550	C12orf65	0.660406	0.0116974
551	SLC9C1	0.657866	0.0299059
552	FCN1	0.657466	0.0401193
553	KIAA1257	0.656817	0.0199884
554	ZNF541	0.655808	0.0403248
555	PHACTR2	0.655348	0.0221591
556	MRPL48	0.651589	0.035653
557	GYPA	0.649586	0.0089278
558	SCEL	0.648453	0.0269015
559	DEF6	0.646173	0.0351733
560	FGFR2	0.645459	0.0283929
561	SMG7	0.642747	0.00518702
562	CCDC39	0.640189	0.0439758
563	PREX1	0.638926	0.0449373
564	C5AR2	0.638351	0.0406009
565	SEMA4C	0.637388	0.00715991
566	CKAP5	0.6365	0.0268367
567	WDR91	0.63649	0.0474014
568	UPF3A	0.635207	0.0224459
569	IQCA1	0.629719	0.0419535
570	COG1	0.623187	0.0332769
571	JMJD6	0.619721	0.0302727
572	AP1S3	0.614323	0.0477941
573	NIPBL	0.614067	0.0177228
574	KIF11	0.611355	0.0412243
575	MAPT	0.610501	0.0180448
576	PPP1CC	0.609459	0.0177514
577	DOCK4	0.602512	0.0303384
578	WDR70	0.600791	0.0237158
579	JADE3	0.599252	0.013611
580	TBC1D30	0.58467	0.016058
581	DHX58	0.571745	0.0491945
582	PTPN12	0.566655	0.032014
583	RBSN	0.565546	0.0469045
584	BEST3	0.565348	0.0301998
585	CCDC66	0.564802	0.0463424
586	RABGAP1L	0.564406	0.0123005
587	UBE3B	0.564269	0.0153099
588	PRKAA1	0.563998	0.0465258
589	RGN	0.562174	0.0446332
590	SLC22A11	0.56139	0.04918
591	ZNF131	0.55988	0.0275477
592	JARID2	0.558519	0.0166952
593	C5orf28	0.558036	0.0342407
594	NF1	0.556768	0.0322803
595	REV3L	0.556166	0.0338756
596	L3MBTL1	0.548244	0.0275089
597	PTGES3	0.542948	0.0266943
598	CNTN2	0.537745	0.0272112
599	HCAR3	0.537592	0.0285895
600	POPDC2	0.534359	0.0284068
601	UBE2Q1	0.533093	0.0311279
602	VPS13B	0.523101	0.0371312
603	HIPK1	0.521651	0.0421593
604	MTRR	0.520383	0.0116714
605	MYLK3	0.509004	0.00680534
606	INPP4A	0.502379	0.00967045
607	KDM1B	0.501716	0.0234131
608	MYBL2	0.501302	0.0492078
609	NR2C2	0.495702	0.0339745
610	RBBP7	0.495152	0.0455184
611	NEO1	0.490701	0.0461536
612	DLG3	0.486415	0.0370462
613	XPO6	0.480966	0.00207458
614	PITPNM2	0.478029	0.0346414
615	PCDHGC5	0.475496	0.0448176
616	PDCD6	0.471639	0.044108
617	WRNIP1	0.46812	0.0198541
618	AGO3	0.467935	0.00461707
619	EXOC2	0.418766	0.0250768
620	BRIP1	0.374907	0.0437933
621	GIT2	-0.31825	0.019995
622	CLCNKB	-0.333099	0.0467894
623	DPP9	-0.370353	0.0489007
624	ABL1	-0.386305	0.0348868
625	ARMC5	-0.398602	0.0273069
626	EPB41	-0.40038	0.0373465
627	GPR179	-0.407773	0.0253329
628	ASH2L	-0.413223	0.0494418
629	RANBP3	-0.414097	0.0298752
630	VPS13D	-0.420542	0.0378552
631	LAMC3	-0.449502	0.0432455
632	B3GALT2	-0.458478	0.0457546
633	ZNF444	-0.459456	0.0363993
634	RTBDN	-0.460417	0.0466153
635	CAMSAP3	-0.463357	0.0273398
636	S100PBP	-0.472138	0.0326517
637	RUSC1	-0.472922	0.0485779
638	ALMS1	-0.478659	0.0147186
639	RAB3D	-0.481661	0.0421805
640	LOXHD1	-0.491205	0.0272039
641	USP4	-0.495889	0.00883324
642	BOD1L1	-0.503804	0.0373182
643	FAM193A	-0.510995	0.0389738
644	SMG6	-0.518289	0.0499659
645	MED28	-0.525084	0.0415145
646	ZNF236	-0.525469	0.0447346
647	CD3G	-0.526929	0.041014
648	ANO8	-0.52716	0.0292078
649	ZNF562	-0.529684	0.0285746
650	TSSC4	-0.535998	0.0453087
651	RNF215	-0.537723	0.0205143
652	ASNA1	-0.5382	0.0399677
653	CYP4Z1	-0.538452	0.0482462
654	SLC22A31	-0.53927	0.0275836
655	MBP	-0.539349	0.00816574
656	SEMA4F	-0.539502	0.0412407
657	C16orf71	-0.542582	0.0472708
658	SAFB2	-0.548058	0.00826762
659	FAM76A	-0.550571	0.0215158
660	SNX33	-0.552871	0.0360401
661	TPGS1	-0.555064	0.0350621
662	SEC14L2	-0.557269	0.00297188
663	KIAA0232	-0.560125	0.00152391
664	SREBF2	-0.561258	0.020747
665	HNRNPM	-0.561655	0.0352458
666	AKAP8	-0.5617	0.0125496
667	MARK3	-0.562231	0.0123903
668	HEBP1	-0.57835	0.0495332
669	EPHX3	-0.579346	0.0338936
670	UPB1	-0.579872	0.0427352
671	MYO9B	-0.58005	0.00901333
672	ZNF275	-0.580753	0.0372001
673	CCDC184	-0.582523	0.0279245
674	YWHAE	-0.584844	0.0474172
675	KDM4B	-0.586921	0.0149812
676	KCNH4	-0.589103	0.0384928
677	COG7	-0.593492	0.049313
678	NOP2	-0.594111	0.0369254
679	KIF26A	-0.598287	0.0141492
680	NDUFA11	-0.598872	0.0335144
681	VDAC3	-0.59895	0.0452308
682	CUX1	-0.599974	0.0325586
683	USP34	-0.602091	0.0076845
684	INTS3	-0.603816	0.030564
685	AKAP6	-0.60461	0.048541
686	DPH6	-0.605926	0.0331853
687	RAB11FIP3	-0.61447	0.0347571
688	BRF1	-0.617719	0.0151188
689	PLAT	-0.620228	0.0433508
690	SELO	-0.622043	0.00340436
691	NOP14	-0.623042	0.030578
692	ZBTB7A	-0.623535	0.0483897
693	UBA52	-0.627711	0.0405029
694	TUBA4B	-0.629756	0.00773782
695	CPAMD8	-0.642917	0.0154286
696	DMWD	-0.6463	0.0114829
697	APOBEC3F	-0.646723	0.0272543
698	OSBPL5	-0.649041	0.049249
699	CANT1	-0.65011	0.0156704
700	CTBP1	-0.655014	0.0305788
701	MAEA	-0.664616	0.0298595
702	AK8	-0.669979	0.0321035
703	STARD4	-0.671472	0.0188954
704	TNRC18	-0.671554	0.036053
705	ZNF500	-0.671593	0.0217284
706	FAM184B	-0.671654	0.0165311
707	AMHR2	-0.678791	0.0251845
708	ADD1	-0.67883	0.0112851
709	ZNF461	-0.679894	0.0304135
710	SFI1	-0.681392	0.0461306
711	FANCE	-0.684528	0.0324271
712	TRAF3	-0.685791	0.0166834
713	FBXO22	-0.686988	0.00653342
714	CHRNA6	-0.692139	0.00517854
715	TIMM44	-0.692462	0.0399493
716	PIGG	-0.692851	0.00618303
717	SIX5	-0.693355	0.0237349
718	SAMD8	-0.693793	0.0401196
719	ELAVL1	-0.69861	0.0372063
720	C1orf233	-0.700226	0.0318047
721	NFX1	-0.701288	0.00336707
722	PACS2	-0.701434	0.0413954
723	PITPNM3	-0.701975	0.0183913
724	SLC25A44	-0.708212	0.0103905
725	CDC42BPB	-0.710665	0.00303855
726	PRKAR1B	-0.711155	0.0336092
727	CARD8	-0.711383	0.0140157
728	LL0XNC01-16G2.1	-0.713055	0.0145206
729	SIRT2	-0.715717	0.0318758
730	HAS3	-0.718761	0.0245612
731	SSU72	-0.719086	0.0256838
732	LA16c-380H5.3	-0.72336	0.0197946
733	PDPK1	-0.723857	0.0385699
734	NXN	-0.727619	0.014547
735	UBN1	-0.727993	0.00470133
736	FAHD1	-0.728485	0.0352066
737	GABPB2	-0.729116	0.0359917
738	MCHR1	-0.729165	0.00154306
739	ZNF12	-0.729165	0.00281094
740	NPIPB4	-0.732313	0.00851861
741	MITD1	-0.733981	0.0283208
742	REXO1	-0.734274	0.0145811
743	MRPL30	-0.734942	0.014195
744	ROGDI	-0.735326	0.0328184
745	MMP23B	-0.735362	0.0481392
746	PGA4	-0.73603	0.0443497
747	MFSD10	-0.738245	0.0104126
748	ICOS	-0.741236	0.0348077
749	CDR2	-0.741525	0.0297464
750	ENOSF1	-0.743237	0.0150204
751	S1PR2	-0.745694	0.0175716
752	EVL	-0.746866	0.0134666
753	MTMR2	-0.751939	0.0383974
754	ATP1A4	-0.752384	0.0080069
755	CCDC154	-0.752409	0.0420722
756	PKMYT1	-0.753813	0.0257773
757	USHBP1	-0.755973	0.00600603
758	CYFIP2	-0.75752	0.0225587
759	ZNF784	-0.75797	0.0135533
760	DDHD2	-0.758229	0.0222271
761	KRTCAP2	-0.759929	0.00156008
762	PRKACA	-0.760832	0.0446608
763	SFTPA2	-0.761328	0.0150798
764	CCDC97	-0.762315	0.0382504
765	CAPZB	-0.762762	0.00178417
766	SKI	-0.763468	0.00986878
767	RNF38	-0.764911	0.0259754
768	HNRNPUL1	-0.768431	0.0144682
769	POLM	-0.769332	0.0492978
770	VMAC	-0.769992	0.0138559
771	UQCR11	-0.772038	0.00911306
772	GBA2	-0.773804	0.00116624
773	ANKS1A	-0.774012	0.00818312
774	ELP5	-0.77561	0.045821
775	ZNF19	-0.776185	0.00555465
776	ACP2	-0.781951	0.0474793
777	STC2	-0.790499	0.0218079
778	ALPL	-0.793252	0.0329071
779	MIER2	-0.796793	0.017416
780	CAPN15	-0.797555	0.0249658
781	PBX3	-0.797812	0.0201631
782	SEMA4B	-0.800767	0.00969112
783	ZDHHC3	-0.805532	0.0264129
784	DPEP3	-0.806524	0.0176935
785	TMEM80	-0.812139	0.00407863
786	IGFALS	-0.813196	0.044087
787	BTBD6	-0.813459	0.0314574
788	IL11RA	-0.821622	0.0300275
789	PNPLA6	-0.821748	0.015039
790	H3F3A	-0.822371	0.0178476
791	GPR33	-0.826899	0.0363423
792	MRPL34	-0.828465	0.000379273
793	HIP1	-0.831621	0.0217956
794	GNE	-0.832366	0.0330112
795	ATRIP	-0.83514	0.0457799
796	KRT10	-0.843628	0.0359538
797	PAFAH1B1	-0.843786	0.0111938
798	HSPB7	-0.844776	0.0283988
799	ABR	-0.847935	0.00988874
800	ACAP2	-0.849106	0.014208
801	NDE1	-0.851747	0.000101697
802	RERE	-0.852443	0.00265515
803	PGLYRP2	-0.853085	0.00136584
804	ASPA	-0.853821	0.0119875
805	ARV1	-0.854737	0.0434794
806	CHUK	-0.857893	0.0261401
807	PRR21	-0.861291	0.0379509
808	HYOU1	-0.862732	0.0321634
809	TMEM175	-0.863282	0.0309352
810	HHATL	-0.86544	0.0345193
811	SETX	-0.868953	0.0212291
812	RAP1GAP	-0.869714	0.00184718
813	MAPK8IP3	-0.872929	0.0190815
814	AES	-0.87323	0.0092581
815	SIN3A	-0.873991	0.0422508
816	POLB	-0.875001	0.0422282
817	NR6A1	-0.875965	0.00690014
818	SP2	-0.88077	0.0146317
819	NME9	-0.881786	0.0137416
820	FARP2	-0.88693	0.047032
821	EEF2K	-0.888214	0.0192628
822	ASB8	-0.88949	0.0206768
823	SAMD1	-0.890472	0.0041299
824	COMT	-0.89222	0.0126075
825	IL1F10	-0.895095	0.0341039
826	ZNF721	-0.895152	0.00121573
827	NACC2	-0.896808	0.044885
828	ZC3H18	-0.897118	0.00982194
829	GBF1	-0.898449	0.0339031
830	TRIM4	-0.903594	0.0452421
831	BAIAP2	-0.906692	0.0471552
832	ANKRD37	-0.908033	0.00237557
833	LRP2	-0.909815	0.0481066
834	PRCP	-0.910286	0.00344901
835	FAM132A	-0.911554	0.0468771
836	HAGH	-0.913465	0.00953713
837	CCDC187	-0.913627	0.00550966
838	ZNF358	-0.914096	0.0309914
839	PPP6R3	-0.915517	0.0100707
840	CATSPERB	-0.915524	0.000505846
841	M1AP	-0.917291	0.0134462
842	RBPMS	-0.917698	0.0221221
843	EIF4E3	-0.917742	0.0404854
844	ITSN1	-0.918899	0.0120613
845	PRR35	-0.921908	0.0167086
846	SPEG	-0.922659	0.0404377
847	IFFO1	-0.924795	0.0438944
848	UPF1	-0.92639	0.00846794
849	USP31	-0.927382	0.0397491
850	MUM1	-0.933403	0.000452272
851	CALHM1	-0.935483	0.0153174
852	C19orf45	-0.936132	0.00785524
853	TMEM106A	-0.936988	0.0240702
854	SMAD2	-0.937479	0.00253445
855	PCSK9	-0.93772	0.0437751
856	LHX3	-0.938165	0.0048366
857	NEK9	-0.941147	0.0335813
858	ELAVL3	-0.942479	0.0257373
859	C2orf68	-0.94258	0.00476118
860	RRP8	-0.942747	0.0238544
861	SEPW1	-0.944719	0.000557444
862	RPL11	-0.944955	0.015909
863	ACVR2B	-0.947298	0.0412995
864	ZNF879	-0.948658	0.0104926
865	UNC13B	-0.95065	0.000959643
866	C18orf25	-0.952992	0.0346983
867	TRIP10	-0.953144	0.000293127
868	DRD4	-0.9539	0.0275367
869	SHISA8	-0.954372	4.29972e-05
870	LMNA	-0.968332	0.042229
871	LIMK2	-0.968542	0.0456933
872	STARD9	-0.972307	0.000962809
873	ELMO3	-0.972372	0.0366192
874	SHB	-0.973242	0.0190903
875	ABHD17B	-0.976364	0.045541
876	CPSF3L	-0.976801	0.00844526
877	DNAJC11	-0.985241	0.0262974
878	NUDT14	-0.986711	0.0284342
879	DNAJB1	-0.988469	0.023751
880	KNTC1	-0.991709	0.0118072
881	PITRM1	-0.992906	0.0115695
882	TRPM5	-0.99377	0.0447744
883	SDK1	-0.994329	0.0251583
884	TTLL3	-0.994364	0.000729474
885	TPBG	-0.994938	0.0241195
886	CLEC17A	-0.997152	0.0207384
887	EME2	-1.00026	0.00465787
888	ZNF114	-1.00243	0.0326969
889	SPTBN1	-1.00454	0.0459335
890	ADCK3	-1.00615	0.0355113
891	C19orf43	-1.00819	0.00942365
892	LRRC25	-1.01022	0.0321264
893	RP11-382A20.3	-1.01164	0.00697564
894	TTC23	-1.01448	0.048776
895	C1orf21	-1.01472	0.0454627
896	CHMP4B	-1.01689	0.0134184
897	TSPYL6	-1.01864	0.0244874
898	MSANTD1	-1.01999	0.0104689
899	KIF7	-1.02024	0.0236447
900	COLGALT1	-1.02387	0.013248
901	LIPF	-1.02552	0.0425002
902	VAC14	-1.0259	0.00606702
903	BAG1	-1.03049	0.0144671
904	PADI3	-1.03101	0.0166535
905	ZSWIM2	-1.0343	0.00594834
906	HEXIM1	-1.03545	0.00223769
907	XIRP1	-1.03582	0.034801
908	PHF21B	-1.03976	0.0150995
909	HOXB9	-1.04031	0.0177857
910	SPDYA	-1.04133	0.0360768
911	NCS1	-1.04531	0.000988577
912	POMT1	-1.05078	0.000398106
913	OVOS2	-1.05596	0.017644
914	ANGPTL3	-1.05721	0.0373898
915	PCBP2	-1.06498	0.013569
916	C7orf50	-1.06796	0.0109118
917	EHBP1L1	-1.06944	0.0305262
918	SYTL4	-1.07301	0.00303312
919	NFIC	-1.07534	0.0394818
920	SPC25	-1.07707	0.00383257
921	PFKM	-1.0788	0.0112137
922	DNMT3L	-1.07887	0.0288196
923	GLRX	-1.07892	0.0129501
924	DMP1	-1.0798	0.038104
925	CIRBP	-1.08069	0.00186826
926	THAP1	-1.08128	6.19651e-05
927	NRARP	-1.0815	0.00748288
928	ZNF274	-1.0819	0.00167072
929	XKR7	-1.08215	0.0378597
930	OTOGL	-1.08317	0.00895045
931	MATN2	-1.08837	0.0124376
932	CD74	-1.08851	0.0316111
933	TCEB1	-1.0912	0.0262219
934	BORCS8	-1.09189	0.0461049
935	FAM86B2	-1.09371	0.0415969
936	WFS1	-1.09631	0.041882
937	GREM1	-1.1029	0.00720949
938	GTF2IRD1	-1.10614	0.0020777
939	THEMIS2	-1.10827	0.000843414
940	ZCCHC17	-1.11011	0.0495823
941	ZCCHC3	-1.11055	0.0244704
942	MFAP2	-1.11078	0.0251405
943	MAPK8IP1	-1.11326	0.0116336
944	SPSB3	-1.11353	0.0380875
945	ACOX3	-1.11393	0.0238767
946	MCOLN1	-1.11546	0.00127103
947	TIGD3	-1.1173	0.00165594
948	PLA2G6	-1.11957	0.00206987
949	HTR4	-1.11986	0.0317804
950	GEMIN4	-1.12031	0.0367516
951	RHOD	-1.1238	0.0253175
952	TXN	-1.12413	0.0222883
953	AP3M1	-1.12799	0.0152671
954	COL2A1	-1.13356	0.0439427
955	PIP5K1C	-1.13428	0.00162276
956	GALR1	-1.14687	0.0218673
957	AURKAIP1	-1.15315	0.0311717
958	NRP2	-1.15708	0.0366499
959	PHF7	-1.15729	0.000795836
960	C6orf89	-1.15784	0.034698
961	CDPF1	-1.15841	0.00975924
962	SLC17A7	-1.16115	0.0222279
963	PADI2	-1.16396	0.0498299
964	LMF1	-1.1642	0.0165493
965	RAB26	-1.17251	0.00454265
966	ZMYND11	-1.17346	0.0346179
967	DDX55	-1.17706	0.0315158
968	NDUFA10	-1.18096	0.0189261
969	LGALS4	-1.18556	0.00683208
970	GIPC1	-1.18615	0.0381955
971	CCDC107	-1.19206	0.0360347
972	GLOD4	-1.19497	0.0186774
973	DPF2	-1.19508	0.00075293
974	TENM2	-1.20241	0.00581665
975	ITGAE	-1.20433	0.00613632
976	NECAB2	-1.20961	0.01521
977	RFX2	-1.21355	0.00817944
978	TPRX1	-1.21535	0.0332199
979	RILPL1	-1.21536	0.00906536
980	EIF3CL	-1.21628	0.0156353
981	SLC6A17	-1.22263	0.00924193
982	LRP5L	-1.22682	0.03793
983	C3orf17	-1.22705	0.0176462
984	PTPRT	-1.22802	0.00775313
985	HIRA	-1.23114	0.00824721
986	CYP2F1	-1.23182	0.0323485
987	ELL	-1.23406	0.0107549
988	TMF1	-1.23806	0.00599287
989	NUBP2	-1.2402	0.0054484
990	EXOC6	-1.24124	0.00602474
991	EMID1	-1.24243	0.0108311
992	EIF2B5	-1.24571	0.0423888
993	TTC31	-1.24579	0.0138632
994	NPPA	-1.26016	0.00430535
995	MOB2	-1.26395	0.0312323
996	KIAA0430	-1.27048	0.0040485
997	PIEZO2	-1.27264	0.016563
998	FAM219B	-1.2763	0.0308058
999	DCHS1	-1.27684	0.0106303
1000	GUSB	-1.27905	0.00839269
1001	PCDHB11	-1.28013	0.046394
1002	ZNF408	-1.28147	0.00404364
1003	NSG1	-1.28208	0.00253487
1004	DAPK3	-1.28248	0.00471689
1005	ANKRD36	-1.2844	0.0193386
1006	BIN2	-1.28544	0.00746945
1007	TMEM178A	-1.28835	0.00369234
1008	NCAM1	-1.28844	0.0026438
1009	ARMC4	-1.29002	0.0370891
1010	AMN	-1.29185	0.00585479
1011	FEZ2	-1.2946	0.0105634
1012	CRY2	-1.29464	0.00218704
1013	SFTPA1	-1.29564	0.00358059
1014	CHST15	-1.2963	0.00110148
1015	GPR107	-1.29925	0.00398495
1016	TMPRSS9	-1.30149	0.00590537
1017	ASCC2	-1.30438	0.0394544
1018	TIA1	-1.30547	0.0106794
1019	SH3TC2	-1.30958	0.0308306
1020	OR6B2	-1.30962	0.00777754
1021	ACAA1	-1.30982	0.0421566
1022	GRIN3A	-1.31106	0.0113868
1023	MUC5B	-1.31526	0.0387075
1024	RGPD8	-1.31729	0.032047
1025	MRPL55	-1.31939	0.0321692
1026	KLHL10	-1.32137	0.00748853
1027	TRAPPC10	-1.32216	0.0468937
1028	POU1F1	-1.32734	0.0349007
1029	NACC1	-1.32971	0.0313009
1030	PIWIL4	-1.33013	0.0374035
1031	NDUFS1	-1.33295	0.0390057
1032	WDR12	-1.33474	0.0492538
1033	IDUA	-1.336	0.0116665
1034	GLYATL1	-1.33955	0.0347006
1035	ZNF16	-1.33967	0.021749
1036	ZFYVE28	-1.34074	0.00487769
1037	ABLIM3	-1.34169	0.00306528
1038	IQGAP2	-1.34299	0.0340522
1039	ADGRG5	-1.34421	0.0452368
1040	FER1L5	-1.34615	0.00652705
1041	FGFR1OP	-1.34661	0.0071462
1042	PTPRM	-1.34845	0.00402118
1043	VAV2	-1.352	0.00879438
1044	DUSP11	-1.35218	0.0287969
1045	TSPAN16	-1.35276	0.0212255
1046	RHOBTB3	-1.35421	0.012006
1047	GMPPA	-1.35525	0.00321853
1048	CLDN3	-1.36067	0.0413146
1049	MTCL1	-1.36319	0.00733626
1050	NBR1	-1.36671	0.00654975
1051	ALPK3	-1.36718	0.0026945
1052	HELZ	-1.37739	0.0298491
1053	TXNRD2	-1.38271	0.0043401
1054	CACNA1A	-1.38292	0.0114479
1055	CYP2C8	-1.38793	0.0427823
1056	PLEKHG6	-1.38861	0.00992762
1057	PDE4D	-1.39164	0.000126909
1058	ESYT2	-1.39651	1.62254e-07
1059	TBKBP1	-1.39806	0.0148023
1060	SLC26A1	-1.39896	0.0193048
1061	EVC	-1.39914	0.0386283
1062	C2orf54	-1.39967	0.00501137
1063	TMEM8B	-1.3999	0.00166101
1064	SPATA5L1	-1.40354	0.0496857
1065	FGF13	-1.40368	0.0422891
1066	EPS15L1	-1.40891	0.0227403
1067	C9orf131	-1.4106	0.0178428
1068	BPGM	-1.41098	0.0351486
1069	CAPS	-1.41119	0.00977686
1070	NRG4	-1.42111	0.00238769
1071	FSTL3	-1.42537	0.0463901
1072	WHSC1L1	-1.42897	0.0474723
1073	CYHR1	-1.43284	0.0307516
1074	NDST1	-1.43494	0.0272342
1075	FOXE1	-1.43994	0.0179699
1076	DUOXA1	-1.44265	0.0125291
1077	CENPI	-1.44316	0.014695
1078	USP20	-1.44787	0.010325
1079	PGAP1	-1.44927	0.0276791
1080	C15orf48	-1.44988	0.00895821
1081	RPL41	-1.45003	0.013857
1082	KRT6B	-1.45078	0.0221522
1083	UBE2F	-1.45144	0.00238079
1084	FAM64A	-1.45159	0.0117109
1085	NOVA2	-1.45484	0.0197931
1086	ALDH1A2	-1.45588	0.0263528
1087	KPNA6	-1.46055	0.0262527
1088	METTL2B	-1.46059	0.0221635
1089	RPS6KA2	-1.46821	0.0129767
1090	RRAS2	-1.469	0.0135582
1091	MID2	-1.47576	0.00708552
1092	CCDC170	-1.47724	0.0465508
1093	RPS7	-1.48177	0.0164576
1094	CPXM2	-1.49113	0.00463797
1095	KRT38	-1.49559	0.0254756
1096	FAM98A	-1.50139	0.0331726
1097	SHC2	-1.50227	0.00515677
1098	MEPCE	-1.50634	0.0220174
1099	INVS	-1.50794	0.00361054
1100	CTRC	-1.50848	0.0140104
1101	ASB7	-1.51014	0.0414652
1102	GALNT16	-1.51435	0.0339008
1103	VWA1	-1.51981	0.0390735
1104	ZNF391	-1.5228	0.04371
1105	SDAD1	-1.52384	0.0203608
1106	MRM1	-1.52418	0.0116729
1107	HTRA2	-1.52547	0.0110214
1108	PEX11G	-1.5273	0.00336526
1109	PLA2G2A	-1.53228	0.00295713
1110	DLGAP5	-1.533	0.0498074
1111	CROT	-1.53805	0.0488916
1112	OLA1	-1.53956	0.0396147
1113	PPP1CB	-1.54527	0.0350185
1114	PCDH1	-1.54733	0.0372271
1115	DLL3	-1.55206	0.0168214
1116	PKD1L1	-1.55257	0.0116369
1117	POP1	-1.5595	0.0114666
1118	TNFSF4	-1.55954	0.0332014
1119	PRELP	-1.56159	0.0202651
1120	RPAP2	-1.56921	0.00271349
1121	TATDN1	-1.57541	0.0304441
1122	ZNF524	-1.58006	3.29566e-05
1123	NHLRC4	-1.58152	3.61475e-05
1124	CTD-2207O23.12	-1.58539	0.0434495
1125	ERO1B	-1.5905	0.00446537
1126	SLC25A19	-1.59105	0.0314759
1127	EIF2B1	-1.5917	0.0175703
1128	ZNF565	-1.59186	0.000246067
1129	NFASC	-1.59906	0.0304536
1130	BDP1	-1.59999	0.023324
1131	SHPRH	-1.60186	0.00750972
1132	NAV3	-1.6076	0.0284045
1133	NTAN1	-1.60761	0.000465537
1134	GADD45B	-1.61241	0.0231988
1135	PTPN9	-1.61492	0.00729069
1136	KPNB1	-1.6183	0.0113661
1137	SPAG8	-1.61877	0.0105208
1138	RASGRP3	-1.62272	0.0060481
1139	RIMBP3B	-1.63297	0.045214
1140	CCNL2	-1.63352	0.0357412
1141	N4BP2L2	-1.63732	0.0106027
1142	BCAN	-1.63854	0.0473487
1143	LTBP1	-1.63877	0.0026705
1144	ECM1	-1.63905	0.0159248
1145	FABP3	-1.63949	0.00345114
1146	PRAM1	-1.64133	0.00153399
1147	SUV420H1	-1.6422	0.000295307
1148	GHRHR	-1.64591	0.0310299
1149	PLIN5	-1.64716	0.0451888
1150	TMED2	-1.64929	0.00995957
1151	ZNF865	-1.65656	8.92295e-05
1152	TGFB1	-1.66202	0.00220683
1153	PTPRD	-1.66486	0.0292414
1154	DDX31	-1.67185	0.00205208
1155	CADM2	-1.6726	0.0244315
1156	GNAL	-1.67296	0.0390681
1157	TTLL5	-1.67987	0.0101147
1158	TRA2B	-1.68197	0.0351411
1159	DCLK1	-1.68249	0.0218578
1160	SCAF8	-1.69082	0.00178434
1161	PEX10	-1.69321	0.0410551
1162	WDTC1	-1.69857	0.0261261
1163	CASC5	-1.71196	0.00338646
1164	ANKRD24	-1.71245	4.82975e-05
1165	SLC39A9	-1.71372	0.0293329
1166	NBEA	-1.71736	0.0111822
1167	SNCAIP	-1.71776	0.00378823
1168	KIAA1462	-1.71808	0.00169459
1169	FAM186B	-1.72945	0.0461937
1170	ATF4	-1.73256	0.0284651
1171	CYP27A1	-1.74755	0.0141637
1172	C1orf146	-1.74893	0.00972085
1173	LRP1	-1.74998	0.0339226
1174	DNAJA4	-1.76028	0.00541333
1175	BTBD8	-1.76341	0.0151431
1176	MAPK1IP1L	-1.76783	0.0120811
1177	CHST2	-1.76932	0.0287674
1178	SCO1	-1.77164	0.0172765
1179	MC1R	-1.77187	0.0199825
1180	TRMT61B	-1.77345	0.0335328
1181	NRTN	-1.77428	0.0188723
1182	RAB3C	-1.77762	0.000389499
1183	RAD17	-1.78134	0.00608398
1184	RABL2B	-1.78188	0.0083299
1185	GTPBP4	-1.78409	0.0435724
1186	PNPO	-1.78614	0.00419358
1187	SPATA9	-1.78629	0.00242315
1188	DLG2	-1.79168	0.00439912
1189	AGMAT	-1.79296	0.0328594
1190	GABBR2	-1.80113	0.0170576
1191	PRPF40B	-1.80159	0.0429038
1192	PXDN	-1.8033	0.0206256
1193	AKR1B1	-1.8069	0.0438727
1194	TBPL1	-1.81668	0.00907428
1195	DOPEY1	-1.82001	0.00490403
1196	DOK7	-1.83215	0.00687664
1197	TUBB3	-1.8362	0.00399929
1198	SLC31A1	-1.83986	0.0307382
1199	LONRF2	-1.84438	0.0457229
1200	CRISPLD2	-1.84489	0.0125644
1201	QKI	-1.84612	0.040566
1202	COL23A1	-1.85012	0.0146634
1203	MIF4GD	-1.8521	0.0361262
1204	CEMIP	-1.85321	0.00431122
1205	PPP1R3G	-1.85433	6.24308e-06
1206	HAUS8	-1.85815	0.0341787
1207	ZNF778	-1.86399	2.92123e-06
1208	EPT1	-1.8662	0.000187518
1209	TMEM63B	-1.86776	0.0235783
1210	NLRX1	-1.86979	0.00465166
1211	MEIS1	-1.8725	0.0322929
1212	DNAJB6	-1.88191	0.00862603
1213	GRAMD1A	-1.88387	0.00368057
1214	LGALS3	-1.88707	0.00753408
1215	HILPDA	-1.88776	0.044968
1216	AP006285.2	-1.89225	0.035753
1217	CRYGN	-1.89316	0.0353234
1218	WWC1	-1.89748	0.00737378
1219	GTF3C4	-1.90493	0.000567122
1220	PPP3R2	-1.90686	0.000329581
1221	MACC1	-1.90802	0.00490782
1222	SLC1A1	-1.91242	1.9139e-05
1223	MARVELD1	-1.91426	0.000819509
1224	SEC63	-1.91817	0.0300356
1225	OXR1	-1.9193	0.0171789
1226	PRKAG3	-1.91938	0.010222
1227	PRMT2	-1.92997	0.0160695
1228	RUSC2	-1.93034	0.00236707
1229	TLN1	-1.93319	0.00264204
1230	MYO1G	-1.93442	0.0139987
1231	DNAJB5	-1.93531	0.011295
1232	GNB1L	-1.94226	0.00460178
1233	C4orf27	-1.95009	0.0103412
1234	PDF	-1.95306	0.00226282
1235	SRBD1	-1.95575	0.0367113
1236	PANK3	-1.95708	0.00442187
1237	IMPG1	-1.95744	0.00748111
1238	VLDLR	-1.95782	0.00173922
1239	PLK2	-1.95816	1.86566e-05
1240	RBM42	-1.9625	0.0124214
1241	SCGB1D2	-1.96426	0.0491214
1242	NPIPB11	-1.96631	0.00472573
1243	TMEM222	-1.97603	0.013815
1244	IDO2	-1.98175	0.0290621
1245	PARVA	-1.99234	0.00329228
1246	FAM169B	-1.99293	0.0344993
1247	FGFR3	-1.99393	0.025366
1248	ELL2	-1.99434	0.00053922
1249	DLG4	-1.99523	0.000514294
1250	AC087762.1	-1.99724	0.00759541
1251	KLK11	-2.00098	0.00266349
1252	ANKRD10	-2.00568	0.0169192
1253	RFC2	-2.00635	7.21885e-06
1254	ITPR1	-2.00701	0.00107124
1255	SOCS4	-2.00963	0.00851744
1256	ABO	-2.01318	0.0282561
1257	RFESD	-2.01396	0.00101304
1258	ZNF470	-2.02422	0.0176948
1259	LACTB	-2.02481	0.00795025
1260	ZSCAN5A	-2.02622	0.0259245
1261	GAPT	-2.02727	0.00336364
1262	TMEM220	-2.02728	0.0366064
1263	TMC1	-2.05396	0.00202675
1264	PLPP5	-2.05479	0.0147017
1265	PRRT1	-2.05604	0.0130828
1266	CCL21	-2.0569	0.0218562
1267	MRPS7	-2.06041	0.0370597
1268	ZDBF2	-2.0676	0.00664865
1269	TIMD4	-2.07799	0.0169314
1270	ZNF260	-2.07944	0.00195986
1271	PRR33	-2.08257	0.0408316
1272	TMEM45A	-2.08711	0.0165358
1273	LINS1	-2.08762	0.0153033
1274	WEE1	-2.0948	0.00310545
1275	ACSS3	-2.10411	0.00126637
1276	COPS4	-2.10448	0.0464992
1277	MRVI1	-2.11419	0.00608121
1278	MX2	-2.11476	0.00905154
1279	TDRD9	-2.11524	4.07233e-05
1280	ZDHHC11B	-2.11769	0.0131431
1281	MRPL21	-2.12081	0.00847646
1282	MYCT1	-2.12233	0.00144605
1283	KANK1	-2.12349	3.57028e-05
1284	TPPP	-2.12443	9.2955e-05
1285	TMPRSS7	-2.12607	0.00212309
1286	RARS	-2.12771	0.00560303
1287	SNX6	-2.12891	0.00354984
1288	COX6C	-2.13384	0.0495075
1289	CCNYL1	-2.13609	0.00127268
1290	CFD	-2.13972	0.00818477
1291	SLC28A1	-2.14196	0.00230762
1292	C1orf159	-2.1437	0.0345838
1293	BRWD3	-2.14382	0.00601172
1294	ZNF703	-2.14461	0.00205133
1295	DCAF17	-2.14512	0.0314036
1296	ADAM32	-2.1537	0.0460489
1297	GTPBP6	-2.16794	0.0475129
1298	LFNG	-2.16849	0.00342207
1299	PSMB7	-2.17616	0.00253747
1300	NPR2	-2.17969	3.01278e-06
1301	PROSC	-2.18642	0.0222385
1302	KIDINS220	-2.19182	0.0131709
1303	ATP5S	-2.19406	0.00453606
1304	DCAF4	-2.19758	0.0360702
1305	PPP4R4	-2.20199	0.0195288
1306	PATE4	-2.20376	0.0482626
1307	DDX23	-2.20687	0.00305881
1308	REEP4	-2.20899	0.0322673
1309	FAT4	-2.21158	0.000518352
1310	AGXT	-2.21292	0.00240343
1311	CREB3L1	-2.21376	0.0301722
1312	SLMAP	-2.21474	0.000459245
1313	TNNI1	-2.21573	0.0231025
1314	LAT2	-2.21705	0.00285819
1315	UBAP1L	-2.22605	0.0176756
1316	ZMYM3	-2.23629	0.0069256
1317	ALG9	-2.23724	0.0120455
1318	KIAA1586	-2.2445	0.00403491
1319	ACOXL	-2.24982	0.00169234
1320	EFCAB9	-2.25735	0.00844042
1321	CIT	-2.26526	0.0106339
1322	GLMN	-2.26527	2.44163e-05
1323	FAM101A	-2.26757	0.0180063
1324	EPHA3	-2.26956	0.0017834
1325	LMCD1	-2.27414	0.00142099
1326	ITGB1BP2	-2.27996	0.00537978
1327	GNAO1	-2.2805	0.0226714
1328	PRDM8	-2.28771	0.0376701
1329	MAF	-2.28774	0.00153979
1330	ZUFSP	-2.28875	0.00144747
1331	CCDC138	-2.29233	0.00975005
1332	STRA6	-2.29562	0.012802
1333	OSR2	-2.29952	0.0494086
1334	TNK2	-2.30599	0.011859
1335	MRPL41	-2.30877	0.0481368
1336	NLRP5	-2.30893	0.0195469
1337	SACS	-2.30991	0.0390285
1338	PPP2R2B	-2.31392	0.00392287
1339	VIP	-2.31497	0.00860241
1340	KIAA1107	-2.31679	7.04143e-05
1341	ITGA8	-2.32339	0.00746445
1342	SLC5A2	-2.33774	0.00341714
1343	ZNF705A	-2.33784	0.0283123
1344	ABCC11	-2.33883	0.026083
1345	WDR13	-2.37424	0.0186327
1346	ACSM2A	-2.38102	0.0259271
1347	COMP	-2.38427	0.0336719
1348	PROM1	-2.39138	0.0153212
1349	PTGS1	-2.39188	0.047117
1350	ZNF451	-2.3951	0.00652752
1351	R3HDML	-2.39788	0.0270369
1352	RPS19BP1	-2.40318	4.71315e-05
1353	MMP10	-2.40342	0.0338954
1354	ABCA12	-2.40379	0.00731617
1355	RYR2	-2.40812	0.00563572
1356	COL19A1	-2.40981	0.00179583
1357	PCDH7	-2.41054	0.00399684
1358	CACNB3	-2.41126	0.000749622
1359	BACH1	-2.41612	0.00753293
1360	PCDH15	-2.41771	0.00252567
1361	PON2	-2.42051	0.0351472
1362	PDZD3	-2.42346	0.00264538
1363	KIAA1109	-2.43025	0.0335654
1364	LRRN2	-2.45929	0.0306788
1365	UTY	-2.46312	0.00093698
1366	TMEM132D	-2.46583	0.0353356
1367	CCAR1	-2.46725	0.0311573
1368	CFTR	-2.47096	0.0266012
1369	TLE2	-2.4774	3.65273e-05
1370	NXF3	-2.48406	0.00221354
1371	ST8SIA4	-2.48638	0.048841
1372	PIGN	-2.4887	0.0483687
1373	DYNC1H1	-2.49069	0.00406801
1374	CXCR1	-2.49184	0.0358655
1375	ZP4	-2.49193	0.0174835
1376	DIO2	-2.49403	0.00318758
1377	NONO	-2.5004	0.00286543
1378	LIX1	-2.50297	0.00510934
1379	TYW3	-2.51749	0.0337236
1380	CDH12	-2.5281	0.0233975
1381	SAXO1	-2.53805	0.0451903
1382	MEGF9	-2.53867	0.0381304
1383	SEC31A	-2.53898	0.0314762
1384	FAM198A	-2.53909	0.038165
1385	ZNF793	-2.54007	8.05446e-05
1386	TMEM255B	-2.54096	0.00411348
1387	CAPN11	-2.54104	0.0284273
1388	CDK19	-2.54894	0.0162484
1389	GINS3	-2.56149	0.0390826
1390	ASAP1	-2.56311	0.0475129
1391	CRYM	-2.56801	0.0201265
1392	ERBB3	-2.59306	0.00303128
1393	SLC25A23	-2.59323	4.34792e-05
1394	TTC38	-2.59324	0.000244584
1395	CXCL10	-2.59358	0.0213496
1396	KRTAP4-12	-2.59572	0.00235783
1397	FAT1	-2.59802	6.77947e-05
1398	WFDC1	-2.599	0.00526532
1399	MYPN	-2.60091	0.0134378
1400	CXCR2	-2.6033	0.0426497
1401	PKDREJ	-2.60796	6.40676e-05
1402	VGLL3	-2.61386	0.000821626
1403	GGA3	-2.61922	0.0105013
1404	TPSG1	-2.62351	0.00562809
1405	RIMBP2	-2.63766	0.0421433
1406	PCDH12	-2.64052	0.00999969
1407	CTNNBL1	-2.64115	0.0341357
1408	CACNA1H	-2.64743	0.00161888
1409	PDZRN3	-2.64884	0.00305586
1410	ALG1L	-2.65108	0.00074694
1411	FMN2	-2.65264	0.0449354
1412	RYR3	-2.65278	0.00473353
1413	ERGIC1	-2.65412	0.0079753
1414	NAPEPLD	-2.66229	0.0178064
1415	EP400	-2.66614	0.00251236
1416	RBM33	-2.66899	0.0316632
1417	FOXF1	-2.6694	0.00791711
1418	AOC3	-2.67022	0.00128788
1419	CCZ1	-2.67497	0.005685
1420	KIF1A	-2.68214	0.0103735
1421	ART3	-2.69013	0.00595039
1422	CHRM3	-2.69177	0.00441533
1423	RBM24	-2.69261	0.0199838
1424	PLCD4	-2.713	0.0010957
1425	CNTN3	-2.71944	0.0286052
1426	SMARCD3	-2.72101	8.28552e-06
1427	ARHGEF37	-2.7235	0.00780692
1428	ATP1A2	-2.72845	0.0189306
1429	TRIP12	-2.7286	0.00375628
1430	PTPRN	-2.73407	0.00177699
1431	SLC22A25	-2.73847	0.0201473
1432	ZNF658	-2.74172	0.0130854
1433	EIF4G1	-2.75108	0.0161861
1434	PIK3CB	-2.75661	0.026166
1435	TYRP1	-2.75698	0.0140345
1436	NEDD4L	-2.7576	0.0368625
1437	GFM1	-2.77684	0.00276099
1438	CCR7	-2.77883	0.00275921
1439	DMD	-2.7888	0.00108415
1440	SPON1	-2.79248	0.00593171
1441	CCHCR1	-2.79514	0.0175307
1442	IGDCC3	-2.79626	0.00158655
1443	SCUBE2	-2.79646	0.000614664
1444	ZMIZ2	-2.79922	0.000117339
1445	CPT1A	-2.80502	0.000145141
1446	R3HCC1L	-2.81161	0.0207378
1447	ADGRL3	-2.8119	0.00790474
1448	TPSB2	-2.81475	0.00144361
1449	DCLK2	-2.81572	0.00464269
1450	NEGR1	-2.83181	0.0025097
1451	TEX10	-2.83293	0.00191791
1452	ANKRD50	-2.83553	0.00335878
1453	MFSD8	-2.83623	0.0409703
1454	SFTPC	-2.83723	0.0119433
1455	NEK6	-2.83994	0.00591562
1456	COBL	-2.84577	0.00531963
1457	MIEF1	-2.84699	0.000520756
1458	MAPK15	-2.8482	0.00461709
1459	FAM135B	-2.84986	0.0165683
1460	SCGB1C1	-2.85328	0.0452351
1461	EAPP	-2.85684	0.000363589
1462	WDR60	-2.87356	0.00149005
1463	ADGB	-2.8756	0.0402266
1464	UACA	-2.8858	0.00841848
1465	EBAG9	-2.90178	0.0317389
1466	LINGO2	-2.90254	0.000852682
1467	MAOA	-2.90264	0.0347215
1468	LLGL2	-2.91248	0.000684151
1469	LMOD1	-2.92184	0.0137161
1470	SH3GL2	-2.92537	0.0157925
1471	GNPDA1	-2.9321	0.00474154
1472	WWC2	-2.96373	0.00381974
1473	UQCC2	-2.96582	0.00841805
1474	CYP4F3	-2.96982	0.019793
1475	IL6ST	-2.96993	0.0433389
1476	LTN1	-2.97365	0.000451769
1477	PTGFR	-2.97575	0.00349675
1478	CATIP	-2.97591	0.0450026
1479	HERC4	-2.97951	0.0182056
1480	CA12	-2.99138	9.99597e-05
1481	BBS10	-2.99605	0.0147073
1482	TMBIM1	-2.99817	0.000338061
1483	ECEL1	-3.01539	0.00528839
1484	CCDC169	-3.01718	0.00958774
1485	PGBD4	-3.0174	0.0254499
1486	SCAMP5	-3.03188	8.75138e-05
1487	OAT	-3.03459	0.0422821
1488	ARPC2	-3.03587	0.000324432
1489	GNG11	-3.03639	0.0168643
1490	MTHFSD	-3.05001	0.000477855
1491	FAM13B	-3.05974	0.00656771
1492	GLT1D1	-3.06593	0.0194184
1493	RBM44	-3.06933	0.0476795
1494	LTBR	-3.0749	9.79011e-05
1495	ITIH5	-3.07737	0.00110075
1496	TCERG1	-3.08841	0.0448978
1497	RAPGEF2	-3.09372	0.00572597
1498	SEMA6D	-3.09432	0.0068901
1499	MMP3	-3.10764	0.00272854
1500	TPSD1	-3.10857	0.000297367
1501	NIPAL2	-3.11288	5.23161e-08
1502	LYPLAL1	-3.11633	0.0378772
1503	FRY	-3.1176	0.0141316
1504	GLT8D2	-3.11798	0.0350085
1505	DGKB	-3.12107	0.020161
1506	AAMP	-3.12366	0.00733561
1507	RNF169	-3.13129	0.0175908
1508	THBS2	-3.1334	0.042635
1509	ADGRA2	-3.13527	0.00757555
1510	TNNT3	-3.13545	0.0133079
1511	DCDC2	-3.14974	0.0120265
1512	MEP1B	-3.15155	0.0144676
1513	ARL5B	-3.15339	0.0045348
1514	MRPL23	-3.15821	1.80312e-05
1515	OR13J1	-3.16308	0.0436519
1516	PPP6C	-3.17073	0.0222589
1517	CACNA1C	-3.1721	0.000305116
1518	HIATL1	-3.19434	0.0126568
1519	PDIA5	-3.19768	0.0286722
1520	NPC1	-3.19836	0.0210603
1521	HGD	-3.20111	0.0118196
1522	DSEL	-3.20356	0.000587759
1523	ARHGAP33	-3.20551	0.0415946
1524	HPGD	-3.20581	0.017829
1525	FGF10	-3.21412	0.0287484
1526	GNG7	-3.22119	2.54422e-05
1527	KRTAP1-5	-3.22334	0.0118387
1528	SHISA4	-3.22908	0.0233514
1529	MTPAP	-3.23161	7.67602e-05
1530	IGHMBP2	-3.23288	4.47344e-05
1531	CACNB2	-3.24347	0.00817103
1532	PTH1R	-3.26098	0.00599519
1533	PLIN4	-3.27076	6.11859e-07
1534	ODAM	-3.28856	0.0276616
1535	SAMM50	-3.29986	0.00113809
1536	MED13	-3.30228	0.00642586
1537	FAM58A	-3.30282	0.000182001
1538	PHF23	-3.31	0.0146626
1539	ECHDC1	-3.3276	0.0321768
1540	C7	-3.32874	0.0126614
1541	APOA1BP	-3.33373	0.0140863
1542	CYP2B6	-3.33658	0.000198363
1543	SMAP1	-3.35231	0.0285204
1544	KCNJ8	-3.35794	0.0491249
1545	FKBP4	-3.36635	4.9254e-05
1546	ATP2B3	-3.36999	0.000164156
1547	CYP4F8	-3.3753	0.00685609
1548	EIF4ENIF1	-3.38073	5.83532e-06
1549	C17orf74	-3.3809	0.0122367
1550	TPM2	-3.38154	0.000248344
1551	NUTM2F	-3.38494	0.0468408
1552	RGPD4	-3.40334	0.0432515
1553	DUSP19	-3.40902	0.00203209
1554	MMP1	-3.41198	0.0058881
1555	USP16	-3.41517	0.00213057
1556	HMGCLL1	-3.41722	0.00148719
1557	ALG5	-3.4174	0.049412
1558	TET1	-3.4248	0.0092993
1559	DNAJB4	-3.43262	0.0158382
1560	TP53	-3.46197	0.00124043
1561	GAREM	-3.47186	0.00551102
1562	DACH2	-3.48925	0.0174563
1563	MAP3K8	-3.49471	0.0334334
1564	MT1F	-3.49763	0.000635197
1565	ACE	-3.50488	0.028901
1566	CAPN12	-3.50796	6.42234e-05
1567	CNTNAP5	-3.51197	0.0264304
1568	ZNF462	-3.51587	0.0104092
1569	IRF8	-3.52325	0.0489989
1570	VIL1	-3.53314	0.00025974
1571	SPTSSA	-3.53822	0.00129734
1572	DDX39A	-3.54337	0.0173343
1573	CEP164	-3.5562	0.00186914
1574	FAM196B	-3.57029	0.0460923
1575	GPBAR1	-3.57246	0.000245482
1576	TEX30	-3.58071	0.0337817
1577	TPSAB1	-3.58134	0.00153089
1578	SAMD14	-3.59922	0.0284019
1579	MAP3K7CL	-3.60262	0.000415522
1580	MYH4	-3.60673	0.0141508
1581	TBX20	-3.60829	0.00595226
1582	FAM129A	-3.62446	1.42947e-05
1583	GRIK1	-3.63073	1.88932e-05
1584	SYTL1	-3.63731	0.0293626
1585	ARHGEF40	-3.6479	0.0391523
1586	COBLL1	-3.65525	0.013486
1587	ALDH1B1	-3.66365	7.22027e-05
1588	STXBP2	-3.66496	0.0200553
1589	RQCD1	-3.66729	0.000877721
1590	USP37	-3.69412	5.34964e-06
1591	GFRA4	-3.71205	0.00122545
1592	ZNF691	-3.71345	0.0159489
1593	ZNF780A	-3.73191	0.017743
1594	CTLA4	-3.73684	0.0180484
1595	RABL3	-3.75324	0.00221321
1596	CCL3	-3.77376	0.0390124
1597	IBA57	-3.77399	0.00313863
1598	C9orf85	-3.79256	0.00177236
1599	SLC7A8	-3.7958	0.00998275
1600	ECHDC3	-3.79651	0.0151651
1601	SLC11A1	-3.8012	0.000105584
1602	GABRG2	-3.80679	0.045893
1603	ADCY5	-3.8081	7.29825e-06
1604	C14orf1	-3.81043	0.0304259
1605	CTDSP1	-3.81608	0.000864768
1606	SHH	-3.82421	0.00673838
1607	SLC7A3	-3.8318	0.0379004
1608	OPN5	-3.8381	0.00455845
1609	TMEM215	-3.84182	0.0422603
1610	ZNF75D	-3.85022	8.08064e-05
1611	KRTAP3-1	-3.86472	7.32734e-06
1612	ADGRG7	-3.8796	0.00122643
1613	RAB21	-3.89613	0.0292528
1614	PRELID3B	-3.90542	0.0101023
1615	FAM103A1	-3.90704	0.0126513
1616	KCTD12	-3.90889	0.0275029
1617	TTI1	-3.91157	0.00934677
1618	MTFMT	-3.92266	0.000133447
1619	SH2B3	-3.92356	0.0312049
1620	GNGT1	-3.92367	0.0122872
1621	MAGT1	-3.93961	0.0475098
1622	BIN3	-3.94639	0.00365136
1623	NCAM2	-3.95387	0.0312127
1624	RANBP3L	-3.95474	0.00303326
1625	IGSF10	-3.97034	0.0147961
1626	TAF4B	-3.97753	0.043804
1627	CFI	-3.98013	0.0123809
1628	MYH2	-3.99764	3.44592e-05
1629	FAM133B	-4.00072	0.0364207
1630	CREB3L2	-4.00733	0.0170708
1631	FBXW5	-4.01257	0.0429233
1632	ZSCAN9	-4.01414	0.0128148
1633	RASL12	-4.02145	4.21545e-05
1634	PRKAB1	-4.02661	0.0359306
1635	BLOC1S2	-4.0284	0.0418356
1636	CES5A	-4.02853	0.000849957
1637	UBE2L3	-4.03301	0.0189019
1638	TTLL4	-4.0548	2.17021e-06
1639	DGAT2L6	-4.05777	0.0416626
1640	MTR	-4.07177	0.000579903
1641	MYOM1	-4.079	4.57552e-05
1642	METTL21A	-4.07949	5.16935e-05
1643	TMEM70	-4.08793	1.0454e-05
1644	GLB1L2	-4.10024	0.00421024
1645	ARHGAP19	-4.11846	8.84977e-06
1646	ZDHHC5	-4.12922	0.0369748
1647	HUNK	-4.13166	0.0364866
1648	C17orf78	-4.13233	0.0321031
1649	SLC17A4	-4.13561	0.0167652
1650	ZFP37	-4.14001	0.0109928
1651	WBSCR17	-4.14822	0.0148206
1652	PNKD	-4.1523	1.0984e-06
1653	POU3F2	-4.16822	0.00375697
1654	SMAD5	-4.17145	0.0483186
1655	PAX2	-4.17462	0.000251452
1656	ACAN	-4.17721	0.0152548
1657	ZNF142	-4.17933	4.29174e-06
1658	RCAN2	-4.18263	0.0129064
1659	IPO9	-4.20447	1.36374e-05
1660	VNN3	-4.21105	0.0466135
1661	PHLDA3	-4.21339	5.88898e-06
1662	NSUN6	-4.22829	0.00120929
1663	SLCO1B7	-4.23883	0.0176164
1664	MTRNR2L11	-4.27482	0.0150042
1665	STK36	-4.28265	2.26276e-06
1666	FRAT1	-4.29729	6.27476e-07
1667	ANKRD13C	-4.31435	0.0166569
1668	UBE2Q2L	-4.32509	0.0436314
1669	C16orf59	-4.32914	0.0403872
1670	LGI3	-4.33013	0.010325
1671	ZFC3H1	-4.33947	0.0228186
1672	PROCR	-4.35842	7.93324e-06
1673	SF1	-4.37718	0.00310491
1674	HLA-DMB	-4.38582	0.0244656
1675	MTNR1A	-4.3868	0.00861942
1676	SLC38A7	-4.38949	0.0453964
1677	TMEM169	-4.39239	0.0442679
1678	RALYL	-4.39249	0.0254813
1679	ZSCAN2	-4.40748	0.00863458
1680	SYVN1	-4.41824	0.00281433
1681	B4GALT6	-4.43458	0.0201542
1682	C12orf4	-4.44579	0.0389424
1683	ARHGAP19-SLIT1	-4.46356	8.61031e-07
1684	C10orf2	-4.46897	0.00528241
1685	ATCAY	-4.47406	0.00563903
1686	SLF2	-4.47513	3.72677e-05
1687	RNF25	-4.48117	4.31589e-06
1688	NMRK2	-4.4851	0.0181943
1689	TH	-4.49146	0.00871254
1690	PDLIM7	-4.49623	0.0351194
1691	CHRM5	-4.51114	0.00113303
1692	CWF19L1	-4.51504	0.0103294
1693	SCN1B	-4.52026	0.0108893
1694	HNMT	-4.52074	0.000802138
1695	AVEN	-4.53957	0.0098034
1696	HMGN1	-4.54436	0.0164517
1697	LMBRD1	-4.54997	0.00896936
1698	CIDEA	-4.55509	0.00205339
1699	PRR5	-4.5551	0.000150313
1700	FLT1	-4.55709	0.00739147
1701	STK19	-4.576	0.0232537
1702	SNX14	-4.57723	0.0202707
1703	WRN	-4.59131	0.0022034
1704	ADGRG4	-4.61393	0.0327887
1705	OR5B2	-4.61786	0.0318876
1706	RBM48	-4.6184	0.0298739
1707	MX1	-4.63339	0.00160676
1708	GPD1	-4.68081	0.0274022
1709	ITGA3	-4.69065	0.0049786
1710	ZNF85	-4.69815	0.0269289
1711	THSD7B	-4.70011	0.00480203
1712	OR5H2	-4.7053	0.025475
1713	TMEM30C	-4.71097	0.0320722
1714	SLC26A4	-4.72108	0.00119506
1715	ANGPT4	-4.7342	0.0244045
1716	RNASEH2C	-4.75325	0.0164802
1717	PNRC1	-4.769	0.0372189
1718	SERPINA11	-4.8141	0.000257255
1719	GIN1	-4.81632	0.0377346
1720	PSMC2	-4.81712	0.0389958
1721	FAM168B	-4.8229	0.0386182
1722	NANOGP8	-4.82439	0.0465606
1723	MUCL1	-4.83286	0.00263793
1724	MDH1B	-4.83574	0.0221179
1725	SLC22A24	-4.86702	0.0380554
1726	SCD	-4.87891	0.0114429
1727	CLEC5A	-4.88813	0.0131869
1728	LRCH2	-4.89504	0.0083524
1729	OR56A4	-4.90403	0.0337803
1730	RNF44	-4.9071	0.00674579
1731	MT1G	-4.91696	3.81735e-06
1732	NDST3	-4.91724	0.0204034
1733	MAGEC1	-4.92004	0.0365132
1734	HIF1AN	-4.92858	4.24127e-05
1735	C6	-4.92892	0.00627793
1736	PET100	-4.93501	0.0187456
1737	LZTS2	-4.94599	0.036551
1738	RAD51AP1	-4.96015	0.0073998
1739	PLCB3	-4.96672	0.0379949
1740	NXPH4	-4.99149	0.00893086
1741	SDR16C5	-5.00393	0.00207113
1742	OPTC	-5.01362	0.0180072
1743	NCBP3	-5.01849	4.78581e-05
1744	GKAP1	-5.02419	0.00636481
1745	SMIM12	-5.05692	0.0140816
1746	FSHR	-5.09444	0.0130179
1747	TOPAZ1	-5.10418	0.0161813
1748	HLA-A	-5.10787	0.0304627
1749	MT1H	-5.11072	0.00647623
1750	GPR132	-5.11813	0.00854727
1751	TMEM191B	-5.12344	0.0078501
1752	RPS27L	-5.17487	0.000257235
1753	SRSF12	-5.20563	0.0119535
1754	GABRA2	-5.2173	0.00428146
1755	C15orf41	-5.22283	0.000504627
1756	PLOD2	-5.22633	0.00856801
1757	PSORS1C2	-5.25244	0.000600338
1758	IGSF8	-5.25457	0.0013582
1759	STAC3	-5.25508	0.0109288
1760	KCNK7	-5.26402	0.0130831
1761	BACE2	-5.26481	0.000207367
1762	BCS1L	-5.28909	3.72097e-07
1763	GDF7	-5.30988	1.88453e-05
1764	WDR73	-5.31172	0.000522555
1765	PKD2L1	-5.38829	0.000478865
1766	BICC1	-5.3984	0.0217892
1767	TDO2	-5.416	0.0348338
1768	WNT8B	-5.44042	0.000831696
1769	SLC25A16	-5.44413	0.00167203
1770	LY96	-5.49182	0.0147563
1771	VSIG1	-5.53501	0.0315958
1772	SEC14L3	-5.5381	0.00051665
1773	ELANE	-5.56499	0.00033845
1774	MCF2	-5.57783	0.00126416
1775	USP43	-5.59074	0.00096875
1776	TDRD12	-5.63281	0.00539774
1777	SHCBP1L	-5.66288	0.00631386
1778	MAOB	-5.66653	0.0285429
1779	MEF2A	-5.6895	4.58084e-07
1780	VGF	-5.69383	0.0283097
1781	ASPHD2	-5.71912	0.00109083
1782	LMNB1	-5.72754	0.046275
1783	PPCDC	-5.72852	0.0251991
1784	LGALS9B	-5.73442	0.000841326
1785	TRIM49B	-5.73652	0.0234081
1786	IFI27	-5.74093	0.00326466
1787	CDCA2	-5.74104	0.0495763
1788	FRS2	-5.7509	0.0438377
1789	MAGEB18	-5.78686	0.0443801
1790	RAMP1	-5.82559	0.000299942
1791	KRTAP1-4	-5.82792	0.0213605
1792	SPRYD3	-5.84241	0.0411233
1793	SHROOM4	-5.8944	0.00223624
1794	S100A7	-5.90062	0.0391014
1795	OLFM3	-5.96754	0.00927345
1796	GABRG1	-5.98611	0.00600204
1797	MEOX2	-6.01928	0.0337236
1798	WTIP	-6.02846	0.000857091
1799	CX3CL1	-6.04833	0.0184678
1800	ZFP41	-6.11323	0.0132508
1801	LSM8	-6.14536	0.00368469
1802	ANKS4B	-6.14803	0.00236772
1803	LRRC27	-6.15351	0.00127907
1804	LILRA2	-6.22506	0.0259156
1805	DLX4	-6.22703	0.0124344
1806	PRAMEF4	-6.24134	0.0262445
1807	FOPNL	-6.2491	0.00074824
1808	DDX41	-6.25271	0.00545948
1809	S1PR1	-6.2541	0.0448365
1810	AURKC	-6.25592	0.00274798
1811	PABPC5	-6.29736	0.0118064
1812	ADAM8	-6.30042	0.00473003
1813	ERCC3	-6.36125	0.0042054
1814	KCNQ3	-6.38821	0.0219571
1815	FAM210B	-6.4294	0.0391417
1816	NARS	-6.44431	0.00922246
1817	CNTRL	-6.45506	0.000655445
1818	BOLA3	-6.45595	2.59414e-05
1819	ZNF773	-6.50101	0.0369993
1820	CCT8	-6.53826	5.205e-06
1821	FSD1L	-6.60481	0.0181624
1822	DNA2	-6.72253	0.000332147
1823	SEC14L1	-6.72277	0.000363419
1824	DHRS7C	-6.72806	0.0271306
1825	SEC31B	-6.75965	0.000139093
1826	FAM73B	-6.96968	0.000537413
1827	GGTLC3	-7.52	0.000522727
1828	MLYCD	-7.60976	3.08602e-05
1829	RNF125	-8.24459	9.28396e-05
1830	SEC11A	-8.26359	8.2344e-06
1831	GIMAP6	-24.9461	4.38085e-24
