# Supplementary material for: Mitochondrial reprogramming by activating OXPHOS via glutamine metabolism in African American patients with bladder cancer
Source: JCI Insight. 2024 Sep 10;9(17):e172336. doi: 10.1172/jci.insight.172336 (PMC11385078; doi:10.1172/jci.insight.172336)
Supplement: Supplemental table 9 [file jciinsight-9-172336-s283.xlsx]

## Sheet: Sheet1
Supplementary Table 9. Differential expressed genes from RNA sequencing between AA Benign/normal vs EA benign/normal.
S.No	Gene symbol	log2FoldChange	pvalue
1	ZNF419	6.41563	0.00194172
2	SKIV2L	6.25193	0.00285533
3	TRAPPC9	6.21611	0.00465178
4	ZAR1	6.19057	0.00354422
5	SFTPD	6.10002	0.000352746
6	COPZ1	6.06943	0.0208732
7	LRRC30	6.05792	0.00558003
8	ZWILCH	5.98036	0.0468915
9	CD6	5.69256	0.0104979
10	NUDT6	5.66153	0.0360745
11	GUK1	5.54349	0.0151904
12	CEP170B	5.47787	0.0235558
13	VEGFA	5.46265	0.00486914
14	MCTS1	5.37688	0.0192514
15	ANAPC2	5.36546	0.0235275
16	MBNL1	5.3096	0.0102983
17	SLC22A6	5.24595	0.0145678
18	UBE2V2	5.21316	0.0354024
19	NUAK2	5.17683	0.0347127
20	QPCTL	5.15378	0.0012777
21	FMO5	5.13629	0.0329181
22	TNFRSF9	5.0656	0.0094845
23	KLF12	5.06099	0.0444541
24	MS4A6E	5.05084	0.0379802
25	SERP2	5.02243	0.00379253
26	DDX60L	4.96942	0.00496126
27	HEY2	4.8599	0.0398507
28	AC005480.1	4.8302	0.045113
29	KRBOX1	4.76766	0.0181563
30	SLC13A3	4.67952	0.0350798
31	BBS4	4.43572	0.0470507
32	VAT1L	4.43564	0.0372549
33	PAPD4	4.39504	0.0267823
34	ADORA1	4.24549	0.0299652
35	MSX1	4.13492	0.0225467
36	ORC5	4.12928	0.0429205
37	INTS10	4.11855	0.00284667
38	SLC37A4	4.1029	0.0475779
39	KLHL23	4.03271	0.0248761
40	KRTAP9-3	4.0189	0.0351448
41	GPR171	4.01687	0.0201789
42	TNFRSF4	4.01679	0.00568918
43	PRDM14	3.9993	0.0345665
44	PRSS42	3.95827	0.00110214
45	IL17RE	3.85953	0.0134473
46	HIST2H2BF	3.82181	0.00975404
47	CKAP4	3.77908	0.0472713
48	FAM213B	3.77477	0.0215053
49	DLD	3.72245	0.0020179
50	TRIQK	3.71703	0.0029416
51	RDX	3.67577	0.0271825
52	ACAP1	3.64768	0.000909333
53	NAT8L	3.64561	0.00154894
54	HIST1H3B	3.64192	0.00756305
55	ATP5G2	3.59117	0.00859502
56	NTRK2	3.58206	0.0370258
57	PHAX	3.57841	0.0391501
58	HIST1H3F	3.55261	0.00450991
59	HABP2	3.5445	0.0144774
60	IGF1R	3.54362	0.0180832
61	CHAC1	3.52279	0.0206139
62	HNRNPA1L2	3.51017	0.0115118
63	FRMPD1	3.4794	0.0312359
64	CCNF	3.47604	0.0213426
65	GINS4	3.4476	0.0318492
66	C1orf198	3.37891	0.00342376
67	EPX	3.37753	0.00742774
68	CCL21	3.37236	0.00080214
69	FUBP1	3.33164	0.0168832
70	HIST1H3C	3.31413	0.0102622
71	FAM182B	3.30349	0.049426
72	TFAP2E	3.28474	0.0101205
73	LPIN1	3.23184	0.0119069
74	IFI35	3.16554	0.0359069
75	UBR5	3.14649	0.0439232
76	HIST1H2AB	3.13339	0.0361957
77	XKR8	3.13325	0.0205843
78	BFSP2	3.1161	0.0289782
79	HIST1H3G	3.11344	0.0145445
80	KIF6	3.10936	0.00231542
81	KLHDC10	3.05377	0.00130402
82	ALOXE3	2.9899	0.00462405
83	C2CD4C	2.96718	0.00293446
84	GPD1L	2.95999	0.0436276
85	TYRP1	2.9524	0.0210006
86	RECQL4	2.92094	0.0418044
87	C2orf88	2.91139	0.0261029
88	HPS5	2.90347	8.22176e-05
89	ZNF41	2.89519	0.000189019
90	CCDC152	2.87351	0.0301948
91	PTMS	2.84955	0.00158339
92	PLA2G4C	2.84678	0.0185864
93	HCFC1R1	2.83713	0.00648421
94	CHMP4C	2.82355	0.0482908
95	ANOS1	2.80303	0.0356118
96	CCDC102A	2.80205	0.0141842
97	LGI2	2.78608	0.00116683
98	LUC7L	2.76929	0.0296812
99	MVK	2.72762	0.00297516
100	TNFSF9	2.72278	0.0423
101	RP3-403A15.5	2.72245	0.00142471
102	TNFRSF12A	2.64698	0.0128515
103	JAKMIP2	2.64325	0.0146408
104	C17orf67	2.61596	0.0402601
105	IGFBPL1	2.61384	0.0445777
106	FAM83E	2.59776	0.016543
107	ANXA11	2.57788	0.0170458
108	MELK	2.52658	0.0405915
109	ITGA10	2.5086	0.0253519
110	TCOF1	2.47404	0.000352209
111	C9orf173	2.43453	0.000517223
112	PIGX	2.43129	0.00339187
113	KBTBD11	2.41056	0.0156968
114	BBS12	2.33714	0.019316
115	HIST1H2BI	2.32556	0.0139755
116	ATP8B3	2.295	0.00279243
117	INIP	2.28412	0.00410969
118	CACNG4	2.25005	0.00742823
119	STK16	2.24769	0.044773
120	PLCXD3	2.20824	0.0289627
121	ATP8A2	2.20511	0.0497492
122	HADHA	2.19951	0.00726133
123	CD74	2.19883	0.00115381
124	NPIPB15	2.15908	0.00778833
125	TMEM138	2.14867	0.0146361
126	KIFC2	2.14768	0.0462945
127	PTPN20	2.14241	0.00785783
128	STX4	2.12908	0.018858
129	SEPP1	2.1009	0.000785905
130	ANLN	2.09834	0.0246998
131	IFITM3	2.07287	0.000936825
132	ILF2	2.06903	0.0110487
133	VAMP5	2.06829	0.0169583
134	TMEM183A	2.047	0.0185612
135	GAB3	2.03714	0.0135875
136	PPT1	2.03567	0.0148606
137	PADI1	2.02615	0.00219717
138	CHRNA2	2.00663	0.00299583
139	HIST1H1D	1.98836	0.00378016
140	CAMKK1	1.98051	0.0274689
141	LDHAL6B	1.97994	4.39076e-05
142	ANKRD33B	1.9592	0.00392706
143	RXFP4	1.94936	0.0068474
144	COX6B1	1.93512	0.04785
145	RASA2	1.90122	0.0168378
146	UHRF1	1.89839	0.0240918
147	TRIP13	1.89546	0.0371032
148	FBXO40	1.87207	0.0334642
149	KRTCAP3	1.82324	0.0162862
150	GPRC5D	1.81498	0.0323192
151	LECT1	1.8041	0.029005
152	OVOL3	1.80213	0.0225356
153	GSDMA	1.79799	0.00520544
154	PPP1R37	1.78011	0.0021347
155	PROK1	1.77615	0.00526933
156	IFITM2	1.75391	0.00442663
157	VAMP8	1.73352	0.0029507
158	ADAMTSL1	1.72697	0.00392919
159	SNAPIN	1.70442	0.0345571
160	DCST2	1.69187	0.0070339
161	MAPRE3	1.68954	0.0412995
162	SERPINA5	1.66723	0.0345541
163	RELN	1.65403	0.0276951
164	VSTM1	1.64415	0.0238466
165	FAM171A1	1.64043	0.00452551
166	SLC12A7	1.63521	0.0313686
167	RBM4	1.62424	0.0340726
168	GGT1	1.61136	0.0101086
169	WFDC3	1.60039	0.0399238
170	CANX	1.58963	0.00809551
171	GRIP1	1.57241	0.036399
172	LDB1	1.56752	0.040856
173	DAW1	1.56418	0.0203763
174	MORN3	1.56397	0.0315138
175	SGPL1	1.55247	0.0122547
176	NAA40	1.5486	0.00294849
177	HIST1H1A	1.54706	0.0386925
178	TBXA2R	1.53082	0.0469966
179	HIST2H4B	1.52041	0.0263333
180	ETV5	1.51963	0.0401183
181	PCDHGB2	1.5168	0.0210052
182	CNIH4	1.51629	0.0128063
183	HRCT1	1.49838	0.0256774
184	HSD11B1L	1.49343	0.0310391
185	GHR	1.48662	0.000360785
186	FCGR1A	1.48053	0.0180628
187	B4GALNT4	1.46506	0.00393355
188	SLC25A1	1.46299	0.0407207
189	ALS2CR11	1.46047	0.0191382
190	KIF24	1.45127	0.0498271
191	GPR173	1.44173	0.041321
192	ODC1	1.43011	0.0369375
193	GCNT2	1.42832	0.0484256
194	CENPB	1.41846	0.00342939
195	IGSF9B	1.3952	0.0264014
196	HMCES	1.39055	0.00372832
197	MAN2A1	1.38453	0.0471973
198	ATN1	1.37956	0.0223295
199	KRTAP29-1	1.37103	0.023926
200	TACC3	1.3667	0.0456547
201	ZNFX1	1.36118	0.0449641
202	ACKR2	1.35817	0.0382128
203	ABO	1.35285	0.0131155
204	WDR97	1.35025	0.0260823
205	ARHGAP11B	1.34794	0.00521258
206	TOPBP1	1.34735	0.03067
207	NFIB	1.33637	0.0106028
208	SRD5A1	1.33424	0.00666344
209	SOGA1	1.33232	0.0472536
210	NPEPPS	1.33219	0.0298819
211	EPC1	1.33111	0.0317281
212	CRIP2	1.33016	0.024293
213	ARHGEF2	1.32683	0.0284419
214	NRN1	1.3206	0.0385657
215	ZNF746	1.31965	0.023279
216	SPSB2	1.31631	0.0357223
217	PTPN6	1.31576	0.0419151
218	SKP2	1.31502	0.0216456
219	MRPL24	1.30988	0.0255272
220	PROCA1	1.30954	0.0385078
221	L3MBTL4	1.2965	0.038491
222	TMEM45A	1.28492	0.0361442
223	STEAP2	1.27773	0.00846146
224	N4BP2L2	1.27438	0.021957
225	KREMEN2	1.26811	0.00218467
226	UMPS	1.26577	0.0146041
227	B4GALNT1	1.26523	0.0371272
228	HMGCL	1.26018	0.00205308
229	GATS	1.2527	0.0316508
230	NPR3	1.25009	0.0444034
231	PTCH2	1.24294	0.00571376
232	SLC5A9	1.23804	0.019778
233	ATG16L2	1.23286	0.00521119
234	NTRK1	1.2256	0.0325277
235	ASIC1	1.22526	0.0491038
236	RAB11B	1.22416	0.0215604
237	PIP4K2C	1.21586	0.00735699
238	CTSF	1.21182	0.04718
239	ESR1	1.20589	0.0244033
240	EFR3B	1.20331	0.00967466
241	CEP72	1.18218	0.0304835
242	SIGMAR1	1.18141	0.0237957
243	STAG3	1.17993	0.0350421
244	CPN2	1.16936	0.0153548
245	MAP3K13	1.16812	0.0361349
246	WNK1	1.16791	0.0112245
247	FCHSD2	1.15453	0.0230427
248	DDIAS	1.14364	0.0256491
249	BCL2L12	1.13875	0.0476382
250	HSF4	1.13679	0.037013
251	KIF5A	1.12897	0.00888693
252	ZNF34	1.12502	0.0174597
253	INTS1	1.12486	0.0177407
254	NKPD1	1.12401	0.0452178
255	PICK1	1.12339	0.0498679
256	FANCG	1.12065	0.0177987
257	GPRC5B	1.11698	0.0140562
258	NAT6	1.11077	0.0185612
259	SPEF1	1.10653	0.0102951
260	MMP28	1.10549	0.0447751
261	DCTN2	1.0966	0.0222639
262	BIRC5	1.09319	0.022299
263	TFE3	1.08949	0.0257191
264	MKNK1	1.08934	0.0186484
265	RGS22	1.0893	0.0183894
266	LRTM2	1.08841	0.00809139
267	QDPR	1.08522	0.0256213
268	FUBP3	1.08445	0.00360458
269	MED27	1.07959	0.00534206
270	CCDC7	1.06833	0.0242836
271	DCUN1D2	1.06568	0.04797
272	ERGIC3	1.06448	0.0365326
273	LPCAT1	1.06371	0.0188139
274	RAD52	1.06043	0.0220345
275	IGF2BP3	1.05962	0.0410875
276	MGAT4D	1.05924	0.0308088
277	PDZD2	1.05898	0.0124135
278	ZNF225	1.05874	0.0406317
279	PGP	1.05361	0.0233973
280	ATP8A1	1.04353	0.0173924
281	PRPF8	1.0379	0.0302768
282	ASTN2	1.02435	0.0246528
283	POLH	1.02305	0.00929479
284	DMBX1	0.992806	0.0177227
285	KRT82	0.982418	0.0424377
286	TEAD4	0.981506	0.0315137
287	TUSC1	0.974983	0.0406488
288	TRIM46	0.973748	0.0340714
289	CMBL	0.969451	0.0279258
290	CCDC71	0.967677	0.0287782
291	ALDH16A1	0.959198	0.0235791
292	TBCB	0.953624	0.0130596
293	PTPRD	0.949179	0.00912252
294	PSIP1	0.940673	0.0240036
295	HACD4	0.938596	0.0468357
296	SLC47A1	0.930582	0.0483428
297	CD151	0.928979	0.0411751
298	COMT	0.917168	0.0165548
299	SEC61A2	0.914287	0.038777
300	GAMT	0.901025	0.0301497
301	OBSL1	0.897757	0.0185356
302	APBA3	0.892896	0.0486529
303	LDLRAD4	0.889242	0.0177019
304	KAT8	0.887045	0.0330654
305	SIGLEC11	0.877148	0.0480479
306	POLR3B	0.875802	0.0375602
307	CRTAP	0.873944	0.046736
308	UBE3B	0.861687	0.00470755
309	C15orf52	0.858163	0.048636
310	EIF5A	0.854021	0.0499092
311	ABCD1	0.852315	0.0249813
312	DENND6A	0.850677	0.0221889
313	PSG1	0.844745	0.0407419
314	CRIP3	0.843031	0.0348039
315	MYL5	0.837732	0.046844
316	CDC42EP2	0.837613	0.0113126
317	GINS2	0.82666	0.0145185
318	SIDT2	0.811912	0.0468438
319	HAGHL	0.81167	0.0280623
320	GPX4	0.801545	0.0420784
321	NYNRIN	0.792409	0.0345537
322	FAM63A	0.78219	0.0419309
323	ZNF302	0.780059	0.0118735
324	DMKN	0.779621	0.0240114
325	ST3GAL5	0.778583	0.0395264
326	GRHPR	0.777277	0.0421972
327	SCRT1	0.757305	0.038806
328	ATF3	0.742976	0.0442787
329	KIAA0895L	0.729997	0.0264037
330	TLCD2	0.729735	0.0415845
331	MRPL4	0.719455	0.0483016
332	USH2A	0.701598	0.0299609
333	NBPF20	0.651985	0.0123126
334	SLC9A5	0.643147	0.0466809
335	MED10	0.642774	0.041775
336	CNIH2	0.641479	0.0421415
337	EBF1	0.61675	0.0406642
338	EXT2	0.608657	0.00554951
339	FCER2	0.606283	0.0465333
340	SAR1A	0.593144	0.0442459
341	CEP89	0.521935	0.0317092
342	CLCNKB	0.492346	0.0223506
343	IFT140	0.448282	0.0301704
344	JARID2	-0.439057	0.0334307
345	LOXL2	-0.502966	0.0155125
346	TCF7	-0.536379	0.0159426
347	PIANP	-0.544495	0.0429969
348	PLXNB2	-0.545674	0.00980157
349	ABCC1	-0.554416	0.0248089
350	ARFGAP2	-0.562461	0.0385613
351	DCTN5	-0.567691	0.0268458
352	ATXN7	-0.570591	0.00841209
353	SLFN14	-0.581465	0.0191417
354	SVOP	-0.595825	0.0242849
355	SUMF1	-0.605674	0.0471516
356	KLHDC4	-0.608227	0.0225153
357	GPATCH2L	-0.610042	0.0200276
358	RALGAPA1	-0.61282	0.0480333
359	GALNT10	-0.612896	0.0325716
360	R3HCC1	-0.614988	0.032518
361	PARP12	-0.618733	0.0458256
362	ARHGEF33	-0.620562	0.016162
363	SIAH1	-0.621986	0.0278853
364	CENPV	-0.626122	0.0489388
365	TRIM44	-0.631786	0.010795
366	DIAPH1	-0.636982	0.0143005
367	SEC14L2	-0.639347	0.00408801
368	CRCP	-0.647222	0.047516
369	ARHGAP5	-0.651111	0.0426913
370	TULP4	-0.659824	0.00346087
371	HMBOX1	-0.662277	0.0173733
372	UBE3C	-0.666301	0.029573
373	ZIC5	-0.69827	0.0482043
374	AC109829.1	-0.701545	0.044056
375	UQCRC2	-0.706978	0.0396982
376	APH1A	-0.709592	0.0459817
377	PPFIA3	-0.716157	0.0280548
378	RIOK1	-0.728182	0.0454063
379	MYBL2	-0.728399	0.0329169
380	SERINC5	-0.730325	0.0475388
381	GOLGA2	-0.732494	0.033451
382	FBXO15	-0.750126	0.00725479
383	ZNF19	-0.750739	0.0267158
384	METTL7A	-0.755424	0.0430538
385	FLNB	-0.755933	0.00121859
386	SRCAP	-0.764363	0.00878591
387	BANK1	-0.767454	0.0114669
388	CHADL	-0.772988	0.0424288
389	CLSTN1	-0.77311	0.044494
390	MLEC	-0.773627	0.038315
391	ELL	-0.774297	0.0433264
392	CRTC3	-0.777325	0.0338302
393	PDE11A	-0.781605	0.0396875
394	GUCD1	-0.783637	0.047842
395	AKAP13	-0.789551	0.0318041
396	SYNPO	-0.79419	0.0454653
397	WDR64	-0.798186	0.0492012
398	MUTYH	-0.807289	0.0478991
399	H2AFV	-0.816444	0.043688
400	ZNF417	-0.816635	0.0378159
401	SREBF2	-0.821346	0.0123582
402	NPPA	-0.82204	0.047788
403	CHGB	-0.831179	0.0329119
404	PUS7	-0.833437	0.0207233
405	HIP1R	-0.833543	0.0100329
406	MID1	-0.840507	0.0337963
407	PAK4	-0.844891	0.0304227
408	ESRRB	-0.846585	0.0470019
409	PPIG	-0.852063	0.0369949
410	TRAK1	-0.853309	0.0318463
411	SDR42E1	-0.856065	0.0429435
412	PMVK	-0.86078	0.0220431
413	CALHM1	-0.861169	0.0385224
414	DSCAM	-0.861833	0.0488805
415	MAPK11	-0.862256	0.0375499
416	RPL9	-0.864605	0.0309684
417	ZFAND3	-0.866312	0.00922013
418	RNF222	-0.868138	0.0375143
419	CCDC62	-0.88007	0.0245945
420	ABCB11	-0.883164	0.047011
421	DYNC1I1	-0.887878	0.00586964
422	PFKP	-0.890752	0.023545
423	KIF11	-0.906532	0.045421
424	ZNF587	-0.906771	0.0210475
425	S1PR2	-0.907105	0.00956805
426	C11orf45	-0.912204	0.0277424
427	PGBD5	-0.912577	0.0278095
428	ASPH	-0.918207	0.0110149
429	ZNF783	-0.920066	0.0332648
430	ATP2A1	-0.920693	0.00460528
431	CILP2	-0.935817	0.0372464
432	CHST3	-0.944399	0.0338767
433	SERHL2	-0.94539	0.0120061
434	CAND1	-0.945436	0.0323442
435	MAGEA8	-0.94698	0.0250153
436	GUSB	-0.948293	0.0217709
437	PRPF38B	-0.952048	0.0172345
438	OGG1	-0.956456	0.0372587
439	ASAP3	-0.971882	0.0250901
440	PTH2	-0.974892	0.0492645
441	OCEL1	-0.976283	0.0143413
442	NRG2	-0.979155	0.000879108
443	NELL2	-0.98278	0.0307414
444	LMNA	-0.988599	0.0496787
445	YIPF2	-0.989232	0.0176799
446	ATP6V1A	-0.992628	0.0358372
447	CRLF1	-0.994587	0.0253834
448	USP7	-0.995267	0.0410414
449	ZFAT	-0.998214	0.00479932
450	EMC1	-0.998921	0.00274433
451	DHRS7B	-1.00419	0.044479
452	MICAL2	-1.00779	0.00554023
453	EPHA2	-1.01845	0.031737
454	EFEMP2	-1.02953	0.00729517
455	ADRBK2	-1.03414	0.0453266
456	GATB	-1.04298	0.029576
457	CRB1	-1.04671	0.0331471
458	PRKG1	-1.04984	0.00692085
459	PRKCE	-1.06082	0.00232623
460	PDE4D	-1.06155	0.0215808
461	EIF5A2	-1.0721	0.00182157
462	STX18	-1.09557	0.0293839
463	ADAMTSL2	-1.1035	0.015291
464	MAP3K19	-1.11361	0.00948812
465	VPS37B	-1.11476	0.035439
466	ZRANB3	-1.11483	0.0191669
467	KIF13B	-1.12178	0.032308
468	EZR	-1.13931	0.00836718
469	ZNF586	-1.14305	0.0132867
470	IQCH	-1.17164	0.0187452
471	KIAA2012	-1.17335	0.0184705
472	GNB5	-1.18984	0.024661
473	TRIM24	-1.1927	0.00464482
474	RP11-347C12.3	-1.19286	0.0377751
475	CTSW	-1.1958	0.00348851
476	MAPK1IP1L	-1.19645	0.0487646
477	NYAP2	-1.19659	0.0387397
478	ESCO1	-1.19773	0.00258514
479	TBC1D22B	-1.19792	0.00687985
480	G6PC2	-1.20211	0.00745752
481	SERPINB1	-1.21181	0.0255594
482	CLDN3	-1.21333	0.043156
483	AIG1	-1.22157	0.0343003
484	CALCRL	-1.22835	0.0317606
485	CD274	-1.23032	0.0161579
486	RAB5C	-1.23673	0.0227258
487	BTBD6	-1.24088	0.0124801
488	CLIP4	-1.24334	0.00214073
489	VRK1	-1.25591	0.0307093
490	PRPSAP1	-1.28497	0.0462729
491	MYLK4	-1.28656	0.0317791
492	RFX8	-1.30649	0.0257369
493	IFI16	-1.31163	0.0118157
494	CCDC178	-1.31313	0.00447598
495	MFSD9	-1.32551	0.0362986
496	BHLHE41	-1.32584	0.0151125
497	UNC5B	-1.34049	0.043715
498	SRRM3	-1.34265	0.00109082
499	NPIPB11	-1.34521	0.0110419
500	AKNA	-1.34521	0.0224491
501	VPS13A	-1.35193	0.0350758
502	PCDHAC2	-1.35894	0.0158522
503	RNF121	-1.36264	0.0128459
504	TMEM11	-1.38808	0.0113437
505	LGALS3	-1.38958	0.0171101
506	PCDHGA2	-1.3902	0.0080065
507	DLEC1	-1.39268	0.0482793
508	MYOCD	-1.39715	0.0459323
509	ERMP1	-1.39889	0.0335249
510	SOCS4	-1.4004	0.0297002
511	RGPD6	-1.40041	0.0191829
512	COQ7	-1.41001	0.0394536
513	MTX3	-1.41205	0.0120196
514	CTRC	-1.42173	0.0342979
515	NT5C1A	-1.42282	0.0376012
516	SLC25A26	-1.42449	0.0232623
517	PLCXD2	-1.42834	0.0430464
518	SAP130	-1.42993	0.0129325
519	NR2E3	-1.43306	0.00202706
520	CBLN3	-1.4368	0.00582283
521	ERLIN2	-1.43844	0.0456346
522	GLI3	-1.43962	0.0399559
523	C9orf131	-1.44566	0.0356398
524	KIF7	-1.45566	0.00231415
525	RHOH	-1.46728	0.0467885
526	GK	-1.47622	0.0347377
527	CDPF1	-1.4903	0.0271544
528	XRN1	-1.49238	0.0397444
529	PRKCB	-1.50568	0.0169707
530	PCTP	-1.5092	0.0468501
531	CASP9	-1.51669	0.0186745
532	ERBB2IP	-1.5167	0.0405915
533	TLDC1	-1.51703	0.0372284
534	OTUD7A	-1.52141	0.0250234
535	ATP6V1D	-1.52572	0.0440263
536	MYSM1	-1.53613	0.0182642
537	ESPL1	-1.54347	0.0434913
538	EPN1	-1.54885	0.0246666
539	MAPKAPK2	-1.55135	0.00611584
540	SORL1	-1.55174	0.0350802
541	RBM3	-1.55379	0.00226855
542	MND1	-1.55431	0.0057479
543	TAF8	-1.55891	0.046796
544	ZDHHC11	-1.56703	0.00861875
545	PCSK6	-1.56744	0.0254054
546	HRH1	-1.56752	0.00600318
547	PHF2	-1.56858	0.0164872
548	GSG1	-1.5875	0.0110982
549	SUCLG2	-1.59156	0.00534387
550	CIT	-1.59326	0.0193698
551	DNAJC16	-1.59359	0.0302766
552	RAB39A	-1.5974	0.0481113
553	LHFPL3	-1.61109	0.0266994
554	OSBPL3	-1.6123	0.0104794
555	TVP23C	-1.63495	0.0117274
556	TDRD1	-1.63604	0.0263875
557	PLAU	-1.64802	0.0190207
558	ZDHHC11B	-1.64998	0.0109901
559	ROCK2	-1.65814	0.027045
560	NLRP9	-1.66633	0.008741
561	DHRS9	-1.66732	0.0182045
562	PNPO	-1.67937	0.0112436
563	PEX11A	-1.68197	0.0203202
564	SYT2	-1.68749	0.00629358
565	MRC2	-1.68915	0.0128138
566	RBM47	-1.69605	0.032325
567	CIRH1A	-1.69631	0.00491792
568	ACSS3	-1.71223	0.0239534
569	TMEM87A	-1.71891	0.0104924
570	COQ5	-1.72576	0.0464008
571	ANGEL1	-1.74364	0.0151587
572	TIRAP	-1.75111	0.021081
573	ZNF155	-1.75276	0.0482481
574	MESDC1	-1.7612	0.0254859
575	SALL4	-1.76253	0.00303612
576	ZC3H8	-1.7666	0.0113251
577	TMEM56	-1.77475	0.0315574
578	NUCB1	-1.78077	0.0233051
579	ACOXL	-1.78211	0.0409341
580	ZMYND10	-1.78588	0.00174045
581	TMC3	-1.81102	0.0303277
582	MYNN	-1.81285	0.0032926
583	UBAC2	-1.816	0.042515
584	SLC41A1	-1.83267	0.0308457
585	MIPOL1	-1.83747	0.00496522
586	TBC1D8B	-1.84636	0.0184445
587	MX1	-1.86914	0.040854
588	CD2BP2	-1.87596	0.00863213
589	CCNL2	-1.89624	0.0376701
590	PSMB5	-1.90991	0.0464589
591	DUOXA1	-1.93374	0.0411827
592	ZNF16	-1.93464	4.67471e-05
593	ZNF79	-1.94913	0.0370423
594	FIGNL1	-1.9627	0.0244127
595	GPKOW	-1.96491	0.0270771
596	FNDC1	-1.99189	0.00307275
597	BRWD3	-2.00086	0.0412388
598	NECAP2	-2.00483	0.0381138
599	TTC38	-2.00981	0.00897766
600	CELA2A	-2.00988	0.0235208
601	LINGO2	-2.03334	0.046278
602	ADD2	-2.04265	0.0203319
603	CELA2B	-2.04364	0.0140455
604	RAB13	-2.06108	0.0446302
605	ZDHHC23	-2.06994	0.0264988
606	PPM1L	-2.08448	0.0470718
607	SYNJ2BP	-2.1023	0.0464806
608	FAM234B	-2.10585	0.00306479
609	MRTO4	-2.11133	1.72284e-05
610	GLS	-2.11523	0.00720484
611	TNRC6B	-2.12692	0.0107271
612	MMP10	-2.14498	0.0313918
613	KCNB2	-2.14614	0.0364499
614	FGF13	-2.14961	0.0149093
615	PRRG2	-2.15355	0.0128977
616	HSF2BP	-2.1927	0.015424
617	B3GALT5	-2.19598	0.0270722
618	EPHB2	-2.23281	0.0427999
619	RP11-613M10.9	-2.2341	0.0139942
620	DNAJC22	-2.2367	0.00440792
621	MMP24	-2.25058	0.00202156
622	C6orf132	-2.2583	0.0338946
623	NELFCD	-2.26832	0.0208484
624	ANKRD50	-2.27197	0.0377029
625	CTSD	-2.2824	0.0449995
626	EP400	-2.29878	0.0472258
627	LANCL3	-2.30078	0.0308025
628	CYP46A1	-2.3069	0.0150779
629	GIMAP6	-2.30989	0.0429648
630	CDH1	-2.31224	0.0423055
631	EPPK1	-2.32804	0.00922182
632	LMX1B	-2.33238	0.0434023
633	SCGB1C1	-2.34133	0.0478713
634	PMM2	-2.34538	0.0120138
635	IGSF11	-2.34973	0.015724
636	N4BP1	-2.38426	0.000123456
637	YEATS2	-2.39528	0.00480906
638	PVRL3	-2.40678	0.0409798
639	CYP1A1	-2.40723	0.0187905
640	TNFRSF8	-2.4124	0.00655291
641	MEIS1	-2.41692	0.0287241
642	CLEC3B	-2.4306	0.00874438
643	UTP20	-2.44196	0.0176302
644	GAPVD1	-2.44381	0.0351898
645	CCDC144A	-2.44826	0.0193902
646	PRDM4	-2.47629	0.0305641
647	TSPAN5	-2.54756	0.024429
648	PANX3	-2.56168	0.0499535
649	ESRP1	-2.57039	0.0468362
650	IKZF3	-2.5745	0.0103228
651	IL7R	-2.58306	0.0010038
652	TNP1	-2.59724	0.0126557
653	CR1	-2.60398	0.00386965
654	DYX1C1	-2.61025	0.0279066
655	C8orf34	-2.61373	0.022432
656	PLXDC1	-2.65214	0.00613991
657	ALB	-2.66615	0.0150458
658	C1orf35	-2.67723	0.00286092
659	BOLA2	-2.70621	5.8064e-05
660	CTAGE4	-2.72236	0.022537
661	ELF2	-2.73191	0.000584
662	PCED1B	-2.74357	0.0491571
663	NHSL1	-2.77177	0.0316514
664	RFPL4A	-2.78832	0.00753937
665	ZFYVE21	-2.7895	0.0186372
666	MRM1	-2.8425	0.000294313
667	GZMM	-2.86219	0.0237488
668	SERPINE2	-2.86563	0.0142561
669	IL10RA	-2.87651	0.0297398
670	TMEM220	-2.88621	0.0048498
671	YBX3	-2.89439	0.00476103
672	KIAA1755	-2.92062	0.0375932
673	RP11-507M3.1	-2.92392	0.0267891
674	TECTB	-2.92442	0.00989386
675	MISP	-2.95765	0.00241736
676	UPP2	-2.95845	0.00506306
677	CERKL	-2.96224	0.03328
678	MMP1	-2.97128	0.00778858
679	C4BPB	-2.98773	0.0382766
680	ACER2	-2.99726	0.00305334
681	UBXN4	-3.00614	0.0350759
682	CLNK	-3.00721	0.0290051
683	IL4	-3.03076	0.0491758
684	GSTM2	-3.05946	0.0216905
685	LOXL1	-3.07063	0.0121589
686	SMAD4	-3.09122	0.00824118
687	CCDC80	-3.14783	0.0327175
688	DNAH7	-3.1503	0.0202974
689	AQP3	-3.15287	0.0315468
690	ABCA1	-3.17253	0.0191768
691	TSTD1	-3.21468	0.000848392
692	INSL6	-3.22341	0.0372651
693	EIF5AL1	-3.22507	0.00781685
694	RP11-894J14.5	-3.24163	0.0277116
695	CFAP161	-3.25578	0.000105143
696	STAB2	-3.26417	0.00670797
697	HLA-DMA	-3.31173	0.00917434
698	YWHAG	-3.32294	0.00051691
699	XPO4	-3.32413	0.00983559
700	HHIPL1	-3.32978	0.000284186
701	ZUFSP	-3.33899	0.00117743
702	ECM1	-3.3729	0.000247574
703	C1orf74	-3.39216	0.0396516
704	COL16A1	-3.43768	0.036308
705	HUNK	-3.4532	0.0459723
706	SPATA33	-3.4662	0.0150367
707	ADGRF2	-3.48702	0.00522483
708	HIGD1C	-3.50133	0.023573
709	KIAA1109	-3.53142	0.0437286
710	NBPF12	-3.53541	0.020944
711	SMYD1	-3.54164	0.0197418
712	SAMD4A	-3.60423	0.0185716
713	RBM17	-3.61315	0.00138139
714	GOLIM4	-3.62078	0.0181669
715	OR2A7	-3.62094	0.0416583
716	CARS2	-3.63274	0.00432351
717	COX6A1	-3.65514	0.0251405
718	PIK3C2G	-3.66779	0.0251207
719	SUPT16H	-3.67508	0.0109328
720	LSM14B	-3.68953	0.0372368
721	CYTH4	-3.69117	0.0185938
722	TRAF3IP3	-3.72884	0.0338606
723	C9orf43	-3.73059	0.00334065
724	WDR45	-3.74462	0.0219352
725	HOMER2	-3.78356	0.00172289
726	ANXA3	-3.78613	0.0179305
727	KLHL28	-3.7927	0.0258766
728	SLC7A8	-3.86032	0.0158842
729	CYCS	-3.87093	0.0118056
730	CDH12	-3.9002	0.0244149
731	TMC8	-3.9064	0.0329491
732	AHSA1	-3.92609	0.0462235
733	VASH1	-3.93763	0.00365254
734	CCDC96	-3.95531	0.0476759
735	ARAP3	-3.95859	0.00138537
736	SHH	-3.99951	0.0114546
737	SPINK4	-4.00468	0.0156765
738	DDX51	-4.03142	0.0494494
739	KCNH8	-4.06641	0.0444726
740	SLAMF1	-4.10435	0.00148968
741	AXDND1	-4.10699	0.0258099
742	SERPINE3	-4.11305	0.0172029
743	UBE2D3	-4.11711	0.00290633
744	NT5DC3	-4.14705	0.00211008
745	LDHC	-4.19124	0.00679673
746	PRPH	-4.21024	0.0177846
747	RCE1	-4.26656	0.0213933
748	MED8	-4.26865	0.00143306
749	MMP12	-4.29166	0.0036574
750	NTM	-4.30006	0.00501864
751	RGPD4	-4.32958	0.0276354
752	MEX3C	-4.37802	0.0250694
753	VWA5A	-4.40728	0.0471251
754	CHORDC1	-4.4229	0.0191073
755	HMGXB4	-4.43218	0.0298719
756	PIK3R1	-4.46017	0.00303886
757	CNOT3	-4.46297	0.0404278
758	BIN3	-4.46495	0.000127205
759	BLOC1S6	-4.50325	0.00157614
760	COL4A6	-4.53154	0.0464034
761	ALG5	-4.53843	0.0354193
762	INTU	-4.55579	0.00723409
763	SMAD5	-4.56491	0.0357278
764	TTI1	-4.57648	0.0183723
765	ABCC3	-4.59532	0.00757228
766	DCDC2	-4.67926	0.0126646
767	ZNF219	-4.69303	0.0320021
768	OMA1	-4.70473	0.00152939
769	FCRL5	-4.75029	0.00404755
770	RIMBP2	-4.77052	0.0324637
771	ERCC3	-4.80555	0.0281984
772	ASPHD2	-4.82195	0.0186036
773	RCOR3	-4.82411	0.0056496
774	NRG1	-4.88034	0.000239061
775	GJE1	-4.89585	0.0452962
776	CCDC50	-4.97742	0.0265147
777	RASD2	-4.97754	0.0486946
778	OR7A17	-4.98283	0.0046304
779	ADAM28	-4.98377	0.00408677
780	C15orf41	-4.9873	0.0116163
781	TMEM43	-4.99364	0.00814582
782	NDRG2	-5.04116	0.0442445
783	FAM167B	-5.04378	0.0465183
784	MOV10L1	-5.06096	0.00211658
785	PIK3C3	-5.08364	0.0033858
786	COL4A5	-5.10567	0.012333
787	TRPC3	-5.11052	0.00186173
788	TMEM156	-5.17468	0.0127888
789	ASTN1	-5.21739	0.0139456
790	POLK	-5.21739	0.0118551
791	OR5B2	-5.2345	0.0357795
792	OR2L2	-5.28001	0.00601178
793	TNNT3	-5.35988	3.08638e-05
794	CDADC1	-5.3675	0.00761825
795	STC1	-5.38487	0.000410286
796	PM20D2	-5.40147	0.026544
797	CSGALNACT2	-5.40648	0.0115276
798	BAAT	-5.41643	0.0493175
799	FAM133A	-5.43916	0.00842488
800	RHOBTB1	-5.44284	0.0037603
801	EYA4	-5.47747	0.049395
802	ITGB4	-5.49192	0.00437908
803	HDAC3	-5.49633	0.0230251
804	WDR20	-5.53117	4.54501e-05
805	ZNF780A	-5.56731	0.0183707
806	MESP2	-5.59825	0.00200827
807	UBA6	-5.61524	0.00925521
808	GXYLT1	-5.61908	0.0046008
809	FAM133B	-5.63587	0.0402919
810	SPATA21	-5.64398	0.00533183
811	BTLA	-5.64874	0.0143874
812	ITGB7	-5.65065	0.00128347
813	PABPC5	-5.65136	0.0420139
814	PRAMEF4	-5.69725	0.0385812
815	CYBB	-5.73461	0.0366018
816	ELMOD2	-5.74632	0.00231298
817	ETFB	-5.74806	0.0346739
818	MARCKSL1	-5.75141	0.0366013
819	FRRS1	-5.75619	0.00250694
820	GNB2	-5.78412	0.0402062
821	PTGS1	-5.86788	0.0133388
822	SSX5	-5.87656	0.0297295
823	BRI3	-5.91193	0.00406765
824	POU3F2	-5.92819	0.00154982
825	CHST9	-5.98393	0.00290219
826	SLC25A30	-5.98762	0.0268843
827	TRIM49B	-6.01009	0.00939657
828	CD207	-6.02779	0.024471
829	TCTEX1D1	-6.04064	0.00941344
830	RNF39	-6.06666	0.00244693
831	FAM9A	-6.08841	0.0448936
832	PSORS1C2	-6.08907	0.00866597
833	GAD2	-6.09147	0.024127
834	EIF3F	-6.09615	0.00399951
835	DPPA4	-6.1525	0.0198828
836	SRGAP2	-6.18583	0.0184546
837	ZNF641	-6.21462	0.0169955
838	TSPAN13	-6.2597	0.00215444
839	ZNF583	-6.30789	0.0154948
840	OFCC1	-6.31432	0.00216378
841	FAM73B	-6.33766	0.00176005
842	RBM23	-6.3382	0.00537214
843	CNGA2	-6.40324	0.00382797
844	LPAR1	-6.43621	0.00507382
845	GRPR	-6.48958	0.029344
846	ITGA3	-6.65869	0.00250966
847	SERPINA10	-6.74827	0.00283575
848	VDR	-6.83431	0.00163623
849	GPC1	-6.9325	0.00556939
850	NOL8	-7.11985	0.000180851
