# Supplementary material for: Mitochondrial reprogramming by activating OXPHOS via glutamine metabolism in African American patients with bladder cancer
Source: JCI Insight. 2024 Sep 10;9(17):e172336. doi: 10.1172/jci.insight.172336 (PMC11385078; doi:10.1172/jci.insight.172336)
Supplement: Supporting data values [file jciinsight-9-172336-s284.xlsx]

## Sheet: Figure 1G
Supplementary Material 1: Data associated with Figure 1G
	EA BLCA							AA BLCA
I	0.66912	1.37282	1.22153	1.14762	0.498189	1.20566		1.83717	3.18292	1.83183	4.21681	3.03653	2.46855
I+III	0.138536	0.719368	0.250596	0.337703	0.130771	0.338723		0.298204	0.321365	0.273017	0.691126	0.208714	0.182111
II	0.0111383	0.231153	0.104423	0.12548	0.0373372	0.115589		0.16093	0.14461	0.150427	0.277351	0.133125	0.0983029
II+III	0.0149359	0.213253	0.0427864	0.0979839	0.0932781	0.131176		0.311229	0.24105	0.149973	0.283287	0.0721311	0.0849075
IV	0.104504	0.0588894	0.211124	0.116185	0.120975	0.0500461		0.128078	0.102264	0.0842162	0.0555181	0.0464961	0.0445215

## Sheet: Figure 2B
Supplementary Material 2: Data associated with Figure 2B
UM-UC-3	UM-UC-5	UM-UC-1	SCaBER
2.08478	2.54516	4.18702	5.6514
2.09235	2.53835	4.039	5.8172
1.96076	2.54816	4.33509	5.42695

## Sheet: Figure 2C
Supplementary Material 3: Data associated with Figure 2C
UM-UC-3	T24	UM-UC-1	SCaBER
10.0592	18.6316	60.9816	57.3003
19.7005	26.3524	64.3704	56.7565
28.3663	47.269	60.357	52.7107
33.3342	41.7402	57.8749	61.5054
25.2598	39.6316	61.2462	64.119
33.2643	26.654	54.7573	60.5504
11.3827	31.2524	64.8079	61.4982

## Sheet: Figure 2D, 2E
Supplementary Material 4: Data associated with Figure 2D and 2E.
	UM-UC-1
Figure 2D		Vehicle
	Day 7	259500000	275000000	63200000	202400000	268300000	255100000	98890000
	Day14	1682000000	3293000000	6265000000	3481000000	8984000000	3136000000	999600000
	Day21	13040000000	6882000000		10740000000	11420000000	11060000000	7959000000
		IACS-010759
	Day 7	409400000	265200000	167800000	112300000	93630000	147100000	263800000	348700000
	Day14	4783000000	3828000000	2605000000	1175000000	2057000000	189900000	2672000000	6134000000
	Day21	1628000000	6199000000	7075000000	57150000	1725000000	3572000000	236500000	2529000000
	UM-UC-3
Figure 2E		Vehicle
	Day 7	466900000	2414000000	13510000	271400000	220000000	2293000000	694600000	152600000
	Day14	335300000	16410000000	5341000000	3276000000	5439000000	7556000000	733300000	2169000000
	Day21	24650000000	58650000000	27310000000	18180000000	43780000000		36480000000	22420000000
		IACS-010759
	Day 7	1930000000	741000000	2855000000	253200000	217300000	910400000	37140000	716400000
	Day14	11670000000	11675000000	7362000000	946000000	3056000000	9743000000	681200000
	Day21	43320000000	14490000000	13490000000	13040000000	36190000000	2156000000	9484000000

## Sheet: Figure 2F
Supplementary Material 5: Data associated with Figure 2F
days	SCaBER Control					days	SCaBER IACS-010759
0	135	108.9	105.88	84.27	54.4	0	157.22	121	108	100	83.19
3	179.56	168.83	128.8	92.5	116.25	3	145.76	125.44	95.44	55.59	30.01
6	208.77	188.528	166.887	112.36	175.5	6	134.56	133.28	90.75	60	56.7
8	175.338	169	185.13	172.98	192.2	8	169	158.76	82.5	69.12	81.25
10	215.136	220.5	240.944	192.512	232.375	10	172.38	161.863	82.5	65.8125	72.03
14	288.99	278.4	320	313.6	251.387	14	214.245	194.35	126	64.715	124.2

## Sheet: Figure 3C
Supplementary Material 6: Data associated with Figure 3C
	SCaBER shCtrl			SCaBER shNDUFB8-3'UTR			SCaBER NDUFB8 Rescue
Time (min)	OCR (pmol/min)	StDev	N	OCR (pmol/min)	StDev	N	OCR (pmol/min)	StDev	N
1.3	76.9	11.1	6	30.8	7.5	6	60.3	5.1	6
7.8	73.2	9.8	6	29.6	6.7	6	58	5.1	6
14.2	72.2	9.5	6	29	6.4	6	56.2	5.7	6
21	51.7	8.6	6	14.9	2.8	6	21.6	0.9	6
27.7	54.7	5.4	6	14.3	3.2	6	20.8	1	6
34.3	56	5.2	6	13.9	3.3	6	19.9	0.8	6
41.1	55.1	5.1	6	26.8	9.7	6	67.1	10.9	6
47.8	64.3	6.4	6	28.1	10.5	6	75.2	17.9	6
54.4	67.7	7.9	6	27.7	10.4	6	70.9	24.3	6
61.2	43.2	5.9	6	8.9	1.8	6	13.7	1.2	6
67.9	45.8	6	6	8.5	1.7	6	13.1	0.9	6
74.5	46.9	6.3	6	8.4	1.7	6	12.6	0.9	6

## Sheet: Figure 3D
Supplementary Material 7: Data associated with Figure 3D.
	UM-UC-1 shCtrl			UM-UC-1 shNDUFB8-3'UTR			UM-UC-1 NDUFB8 Rescue
Time (min)	OCR (pmol/min)	StDev	N	OCR (pmol/min)	StDev	N	OCR (pmol/min)	StDev	N
1.3	18.4	3	6	7.7	1.7	6	39.3	9.2	6
7.8	16.9	2.7	6	6.9	1.6	6	37.4	8.5	6
14.2	16.8	2.7	6	7	1.3	6	36.7	8	6
21	11.5	1.6	6	2.5	0.4	6	17.2	3.5	6
27.6	11.2	1.6	6	2.5	0.6	6	17.3	3.2	6
34.3	10.9	1.5	6	2.2	0.7	6	16.2	3	6
41	18.4	3.3	6	10.6	2.8	6	43.3	9.4	6
47.7	17.7	3	6	10.4	2.8	6	55.3	14.1	6
54.4	17	2.7	6	10.4	2.9	6	57.9	14.6	6
61.1	8.9	1.3	6	1.8	0.5	6	12.3	2.6	6
67.8	8.6	1.1	6	1.6	0.7	6	12	2.3	6
74.5	8.5	1	6	1.7	0.6	6	11.7	2.2	6

## Sheet: Figure 3E
Supplementary Material 8: Data associated with Figure3E
SCaBER shCtrl	SCaBER shNDUFB8-3'UTR	SCaBER NDUFB8 Rescue
19.98	12.27	31.66
19.41	13.84	38.32
19.04	20.51	43.15
21.89	17.56	37.47
22.93	13.99	38.11
20.19	12.24	29.01

## Sheet: Figure 3F
Supplementary Material 9: Data associated with Figure 3F
UM-UC-1 shCtrl	UM-UC-1 shNDUFB8-3'UTR	UM-UC-1 NDUFB8 Rescue
6.05	3.55	10.54
7.28	5.61	21.99
5.04	5.55	24.89
6.96	5.26	22.85
5.76	5.68	22.98
4.03	3.32	19.4

## Sheet: Figure 3G
Supplementary Material 10: Data associated with Figure 3G
Time (hrs)	SCaBER shCtrl
24	20469	21174	22379	22988	22162	21802	20956	20777
48	23062	23915	23656	24146	24116	23569	24522	22425
72	51774	56121	58163	57623	56499	57565	53458	48789
96	107494	111296	110609	111336	110627	107758	105126	102527
	SCaBER shNDUFB8-3'UTR
24	22302	22138	22758	22915	23247	23855	22932	21836
48	23317	24658	23856	24247	24107	24363	23734	23710
72	46844	48818	51310	54447	53138	51246	48008	43448
96	91766	97838	90378	99186	97184	90521	99558	92849
	SCaBER NDUFB8-Rescue
24	23763	26497	26153	26369	26193	26110	25813	24612
48	26209	27190	26048	27196	26228	26360	27624	26566
72	57839	61121	64300	65236	65383	64494	61340	54120
96	110582	112460	99674	107370	109279	106904	100132	100793

[truncated: 47 more sheets: Figure 3H, Figure 3I, Figure 4A, Figure 4D, Figure 4E, Figure 4F, Figure 4G, Supplementary Figure 3A, Supplementary Figure 3D, 3E, Supplementary Figure 3F, Supplementary Figure 4B, Supplementary Figure 4C, Supplementary Figure 4D, SupplementaryFigure 4F, Supplementary Figure 4G, Supplementary Figure 4H, Supplementary Figure 4J, Supplementary Figure 4K, Supplementary Figure 4L, Supplementary Figure 4M,N …]
